# Supplementary material for: Association between autoimmune disease and neurodevelopmental disorder: a Mendelian randomization analysis
Source: Ital J Pediatr. 2025 Mar 13;51:76. doi: 10.1186/s13052-025-01910-2 (PMC11905720; doi:10.1186/s13052-025-01910-2)
Supplement: Supplementary file 2 — Supplementary Material 2: Supplementary Table 1. GWAS-ID with name information. [file 13052_2025_1910_MOESM2_ESM.xlsx]

## Sheet: Sheet1
names for GWAS-ID [SIGNAL MEDIATORS]	GWAS-ID (gwas.mrcieu.ac.uk)	names for GWAS-ID [DISEASES]	GWAS-ID (gwas.mrcieu.ac.uk)
Angiopoietin-related protein 7 || id:prot-a-100	prot-a-100	Rheumatoid Arthritis, Wide || id:finn-b-RHEUMA_OTHER_WIDE	finn-b-RHEUMA_OTHER_WIDE
Tumor necrosis factor receptor superfamily member 6 || id:prot-a-1056	prot-a-1056	Systemic lupus erythematosus || id:finn-b-M13_SLE	finn-b-M13_SLE
Tumor necrosis factor receptor superfamily member 6 || id:prot-a-1057	prot-a-1057	Type 1 diabetes, wide definition || id:finn-b-T1D_WIDE	finn-b-T1D_WIDE
Tumor necrosis factor receptor superfamily member 6 || id:prot-a-1058	prot-a-1058	Schizophrenia || id:finn-b-F5_SCHZPHR	finn-b-F5_SCHZPHR
Tumor necrosis factor ligand superfamily member 6, soluble form || id:prot-a-1059	prot-a-1059	Hyperkinetic disorders (excl. ADHD) || id:finn-b-F5_HYPERKIN	finn-b-F5_HYPERKIN
Fibroblast growth factor 10 || id:prot-a-1087	prot-a-1087	Autism || id:finn-b-F5_AUTISM	finn-b-F5_AUTISM
Fibroblast growth factor 1 || id:prot-a-1088	prot-a-1088
Fibroblast growth factor 16 || id:prot-a-1089	prot-a-1089
Fibroblast growth factor 16 || id:prot-a-1090	prot-a-1090
Fibroblast growth factor 19 || id:prot-a-1091	prot-a-1091
Fibroblast growth factor 20 || id:prot-a-1092	prot-a-1092
Fibroblast growth factor 23 || id:prot-a-1093	prot-a-1093
Fibroblast growth factor 4 || id:prot-a-1094	prot-a-1094
Fibroblast growth factor 5 || id:prot-a-1095	prot-a-1095
Fibroblast growth factor 6 || id:prot-a-1096	prot-a-1096
Fibroblast growth factor 7 || id:prot-a-1097	prot-a-1097
Fibroblast growth factor 7 || id:prot-a-1098	prot-a-1098
Fibroblast growth factor 8 isoform B || id:prot-a-1099	prot-a-1099
Fibroblast growth factor 8 isoform A || id:prot-a-1100	prot-a-1100
Fibroblast growth factor 9 || id:prot-a-1101	prot-a-1101
Fibroblast growth factor receptor 2 || id:prot-a-1102	prot-a-1102
Fibroblast growth factor receptor 3 || id:prot-a-1103	prot-a-1103
Fibroblast growth factor receptor 3 || id:prot-a-1104	prot-a-1104
Fibroblast growth factor receptor 4 || id:prot-a-1105	prot-a-1105
Vascular endothelial growth factor D || id:prot-a-1110	prot-a-1110
Vascular endothelial growth factor D || id:prot-a-1111	prot-a-1111
Vascular endothelial growth factor receptor 3 || id:prot-a-1129	prot-a-1129
Growth/differentiation factor 11 || id:prot-a-1190	prot-a-1190
Growth/differentiation factor 11 || id:prot-a-1191	prot-a-1191
Growth/differentiation factor 11 || id:prot-a-1192	prot-a-1192
Growth/differentiation factor 11 || id:prot-a-1193	prot-a-1193
Growth/differentiation factor 11/8 || id:prot-a-1194	prot-a-1194
Growth/differentiation factor 15 || id:prot-a-1195	prot-a-1195
Growth/differentiation factor 5 || id:prot-a-1196	prot-a-1196
Growth/differentiation factor 9 || id:prot-a-1197	prot-a-1197
Glia maturation factor gamma || id:prot-a-1225	prot-a-1225
Platelet glycoprotein Ib alpha chain || id:prot-a-1242	prot-a-1242
Platelet glycoprotein V || id:prot-a-1243	prot-a-1243
Granulins || id:prot-a-1277	prot-a-1277
Heparin-binding EGF-like growth factor || id:prot-a-1313	prot-a-1313
Heparin-binding EGF-like growth factor || id:prot-a-1314	prot-a-1314
Hepatocyte growth factor || id:prot-a-1334	prot-a-1334
Hepatocyte growth factor-regulated tyrosine kinase substrate || id:prot-a-1335	prot-a-1335
15-hydroxyprostaglandin dehydrogenase [NAD(+)] || id:prot-a-1370	prot-a-1370
Hematopoietic prostaglandin D synthase || id:prot-a-1371	prot-a-1371
Amphiregulin || id:prot-a-141	prot-a-141
Gamma-interferon-inducible protein 16 || id:prot-a-1414	prot-a-1414
Gamma-interferon-inducible protein 16 || id:prot-a-1415	prot-a-1415
Interferon-induced protein with tetratricopeptide repeats 2 || id:prot-a-1416	prot-a-1416
Interferon-induced protein with tetratricopeptide repeats 3 || id:prot-a-1417	prot-a-1417
Interferon alpha-10 || id:prot-a-1418	prot-a-1418
Interferon alpha-10 || id:prot-a-1419	prot-a-1419
Interferon alpha-14 || id:prot-a-1420	prot-a-1420
Interferon alpha-4 || id:prot-a-1421	prot-a-1421
Interferon alpha-5 || id:prot-a-1422	prot-a-1422
Interferon alpha-6 || id:prot-a-1423	prot-a-1423
Interferon alpha-7 || id:prot-a-1424	prot-a-1424
Interferon alpha-8 || id:prot-a-1425	prot-a-1425
Interferon alpha/beta receptor 1 || id:prot-a-1426	prot-a-1426
Interferon beta || id:prot-a-1427	prot-a-1427
Interferon gamma || id:prot-a-1428	prot-a-1428
Interferon gamma || id:prot-a-1429	prot-a-1429
Interferon gamma receptor 1 || id:prot-a-1430	prot-a-1430
Interferon gamma receptor 2 || id:prot-a-1431	prot-a-1431
Interferon gamma receptor 2 || id:prot-a-1432	prot-a-1432
Interferon gamma receptor 2 || id:prot-a-1433	prot-a-1433
Interferon lambda-1 || id:prot-a-1434	prot-a-1434
Interferon lambda-1 || id:prot-a-1435	prot-a-1435
Interferon lambda-2 || id:prot-a-1436	prot-a-1436
Interferon lambda receptor 1 || id:prot-a-1437	prot-a-1437
Interferon omega-1 || id:prot-a-1438	prot-a-1438
Insulin-like growth factor I || id:prot-a-1443	prot-a-1443
Insulin-like growth factor 1 receptor || id:prot-a-1444	prot-a-1444
Insulin-like growth factor-binding protein 1 || id:prot-a-1446	prot-a-1446
Insulin-like growth factor-binding protein 1 || id:prot-a-1447	prot-a-1447
Insulin-like growth factor-binding protein 2 || id:prot-a-1448	prot-a-1448
Insulin-like growth factor-binding protein 3 || id:prot-a-1449	prot-a-1449
Insulin-like growth factor-binding protein 6 || id:prot-a-1450	prot-a-1450
Insulin-like growth factor-binding protein 7 || id:prot-a-1451	prot-a-1451
Insulin-like growth factor-binding protein-like 1 || id:prot-a-1452	prot-a-1452
Interleukin-10 || id:prot-a-1464	prot-a-1464
Interleukin-10 receptor subunit beta || id:prot-a-1465	prot-a-1465
Interleukin-11 || id:prot-a-1466	prot-a-1466
Interleukin-11 receptor subunit alpha || id:prot-a-1467	prot-a-1467
Interleukin-12 || id:prot-a-1468	prot-a-1468
Interleukin-12 || id:prot-a-1469	prot-a-1469
Interleukin-12 || id:prot-a-1470	prot-a-1470
Interleukin-12 receptor subunit beta-1 || id:prot-a-1473	prot-a-1473
Interleukin-12 receptor subunit beta-2 || id:prot-a-1474	prot-a-1474
Interleukin-13 || id:prot-a-1475	prot-a-1475
Interleukin-13 receptor subunit alpha-1 || id:prot-a-1476	prot-a-1476
Interleukin-15 receptor subunit alpha || id:prot-a-1477	prot-a-1477
Interleukin-15 receptor subunit alpha || id:prot-a-1478	prot-a-1478
Interleukin-16 || id:prot-a-1479	prot-a-1479
Interleukin-17A || id:prot-a-1480	prot-a-1480
Interleukin-17A || id:prot-a-1481	prot-a-1481
Interleukin-17A || id:prot-a-1482	prot-a-1482
Interleukin-17C || id:prot-a-1483	prot-a-1483
Interleukin-17D || id:prot-a-1484	prot-a-1484
Interleukin-17F || id:prot-a-1485	prot-a-1485
Interleukin-17 receptor A || id:prot-a-1486	prot-a-1486
Interleukin-17 receptor B || id:prot-a-1487	prot-a-1487
Interleukin-17 receptor C || id:prot-a-1488	prot-a-1488
Interleukin-17 receptor D || id:prot-a-1489	prot-a-1489
Interleukin-18-binding protein || id:prot-a-1490	prot-a-1490
Interleukin-18 receptor 1 || id:prot-a-1491	prot-a-1491
Interleukin-18 receptor 1 || id:prot-a-1492	prot-a-1492
Interleukin-19 || id:prot-a-1493	prot-a-1493
Interleukin-1 alpha || id:prot-a-1494	prot-a-1494
Interleukin-1 beta || id:prot-a-1495	prot-a-1495
Interleukin-1 receptor type 1 || id:prot-a-1496	prot-a-1496
Interleukin-1 receptor type 2 || id:prot-a-1497	prot-a-1497
Interleukin-1 receptor type 2 || id:prot-a-1498	prot-a-1498
Interleukin-1 Receptor accessory protein || id:prot-a-1499	prot-a-1499
Interleukin-1 Receptor accessory protein || id:prot-a-1500	prot-a-1500
X-linked interleukin-1 receptor accessory protein-like 2 || id:prot-a-1501	prot-a-1501
Interleukin-1 receptor-like 1 || id:prot-a-1502	prot-a-1502
Interleukin-1 receptor-like 2 || id:prot-a-1503	prot-a-1503
Interleukin-1 receptor antagonist protein || id:prot-a-1504	prot-a-1504
Interleukin-20 || id:prot-a-1505	prot-a-1505
Interleukin-21 || id:prot-a-1506	prot-a-1506
Interleukin-22 || id:prot-a-1507	prot-a-1507
Interleukin-22 receptor subunit alpha-1 || id:prot-a-1508	prot-a-1508
Interleukin-22 receptor subunit alpha-1 || id:prot-a-1509	prot-a-1509
Interleukin-22 receptor subunit alpha-2 || id:prot-a-1510	prot-a-1510
Interleukin-22 receptor subunit alpha-2 || id:prot-a-1511	prot-a-1511
Interleukin-2 || id:prot-a-1512	prot-a-1512
Interleukin-23 receptor || id:prot-a-1513	prot-a-1513
Interleukin-24 || id:prot-a-1514	prot-a-1514
Interleukin-25 || id:prot-a-1515	prot-a-1515
Interleukin-27 || id:prot-a-1516	prot-a-1516
Interleukin-27 receptor subunit alpha || id:prot-a-1517	prot-a-1517
Interleukin-2 receptor subunit alpha || id:prot-a-1518	prot-a-1518
Interleukin-2 receptor subunit beta || id:prot-a-1519	prot-a-1519
Interleukin-31 || id:prot-a-1521	prot-a-1521
Interleukin-31 receptor subunit alpha || id:prot-a-1522	prot-a-1522
Interleukin-32 || id:prot-a-1523	prot-a-1523
Interleukin-34 || id:prot-a-1524	prot-a-1524
Interleukin-3 || id:prot-a-1525	prot-a-1525
Interleukin-36 alpha || id:prot-a-1526	prot-a-1526
Interleukin-36 beta || id:prot-a-1527	prot-a-1527
Interleukin-36 gamma || id:prot-a-1528	prot-a-1528
Interleukin-37 || id:prot-a-1529	prot-a-1529
Interleukin-3 receptor subunit alpha || id:prot-a-1530	prot-a-1530
Interleukin-3 receptor subunit alpha || id:prot-a-1531	prot-a-1531
Interleukin-4 || id:prot-a-1532	prot-a-1532
Interleukin-4 receptor subunit alpha || id:prot-a-1533	prot-a-1533
Interleukin-5 || id:prot-a-1534	prot-a-1534
Interleukin-5 || id:prot-a-1535	prot-a-1535
Interleukin-5 receptor subunit alpha || id:prot-a-1536	prot-a-1536
Interleukin-5 receptor subunit alpha || id:prot-a-1537	prot-a-1537
Interleukin-6 || id:prot-a-1538	prot-a-1538
Interleukin-6 || id:prot-a-1539	prot-a-1539
Interleukin-6 receptor subunit alpha || id:prot-a-1540	prot-a-1540
Interleukin-6 receptor subunit alpha || id:prot-a-1541	prot-a-1541
Interleukin-6 receptor subunit beta || id:prot-a-1542	prot-a-1542
Interleukin-7 || id:prot-a-1543	prot-a-1543
Interleukin-7 receptor subunit alpha || id:prot-a-1544	prot-a-1544
Interleukin-9 || id:prot-a-1545	prot-a-1545
Interleukin-9 || id:prot-a-1546	prot-a-1546
Interleukin enhancer-binding factor 3 || id:prot-a-1547	prot-a-1547
Interferon regulatory factor 1 || id:prot-a-1566	prot-a-1566
Interferon regulatory factor 1 || id:prot-a-1567	prot-a-1567
Interferon regulatory factor 2 || id:prot-a-1568	prot-a-1568
Interferon regulatory factor 4 || id:prot-a-1569	prot-a-1569
Interferon regulatory factor 6 || id:prot-a-1570	prot-a-1570
Interferon regulatory factor 9 || id:prot-a-1571	prot-a-1571
Protein jagged-1 || id:prot-a-1596	prot-a-1596
Protein jagged-2 || id:prot-a-1597	prot-a-1597
Vascular endothelial growth factor receptor 2 || id:prot-a-1622	prot-a-1622
Mast/stem cell growth factor receptor Kit || id:prot-a-1652	prot-a-1652
Leukocyte-associated immunoglobulin-like receptor 1 || id:prot-a-1694	prot-a-1694
Leukocyte cell-derived chemotaxin 1 || id:prot-a-1719	prot-a-1719
Leptin || id:prot-a-1721	prot-a-1721
Leukemia inhibitory factor || id:prot-a-1736	prot-a-1736
Leukemia inhibitory factor receptor || id:prot-a-1737	prot-a-1737
Leukocyte immunoglobulin-like receptor subfamily A member 4 || id:prot-a-1738	prot-a-1738
Leukocyte immunoglobulin-like receptor subfamily A member 5 || id:prot-a-1739	prot-a-1739
Leukocyte immunoglobulin-like receptor subfamily A member 5 || id:prot-a-1740	prot-a-1740
Leukocyte immunoglobulin-like receptor subfamily A member 6 || id:prot-a-1741	prot-a-1741
Leukocyte immunoglobulin-like receptor subfamily B member 1 || id:prot-a-1742	prot-a-1742
Leukocyte immunoglobulin-like receptor subfamily B member 2 || id:prot-a-1743	prot-a-1743
Leukocyte immunoglobulin-like receptor subfamily B member 2 || id:prot-a-1744	prot-a-1744
Leukocyte immunoglobulin-like receptor subfamily B member 3 || id:prot-a-1745	prot-a-1745
Leukocyte immunoglobulin-like receptor subfamily B member 4 || id:prot-a-1746	prot-a-1746
Leukocyte immunoglobulin-like receptor subfamily B member 5 || id:prot-a-1747	prot-a-1747
LIM and cysteine-rich domains protein 1 || id:prot-a-1757	prot-a-1757
Leukocyte-specific transcript 1 protein || id:prot-a-1802	prot-a-1802
Lymphotoxin-alpha || id:prot-a-1803	prot-a-1803
Leukotriene A-4 hydrolase || id:prot-a-1804	prot-a-1804
Lymphotoxin alpha2:beta1 || id:prot-a-1805	prot-a-1805
Latent-transforming growth factor beta-binding protein 4 || id:prot-a-1806	prot-a-1806
Tumor necrosis factor receptor superfamily member 3 || id:prot-a-1807	prot-a-1807
Agouti-signaling protein || id:prot-a-187	prot-a-187
Midkine || id:prot-a-1871	prot-a-1871
Multiple epidermal growth factor-like domains protein 10 || id:prot-a-1878	prot-a-1878
Hepatocyte growth factor receptor || id:prot-a-1882	prot-a-1882
Growth/differentiation factor 8 || id:prot-a-1956	prot-a-1956
Growth/differentiation factor 8 || id:prot-a-1957	prot-a-1957
beta-nerve growth factor || id:prot-a-2042	prot-a-2042
Tumor necrosis factor receptor superfamily member 16 || id:prot-a-2043	prot-a-2043
Neuregulin-1 || id:prot-a-2095	prot-a-2095
Neuregulin-4 || id:prot-a-2097	prot-a-2097
Neurotrophin-3 || id:prot-a-2114	prot-a-2114
Neurotrophin-4 || id:prot-a-2115	prot-a-2115
Netrin-1 || id:prot-a-2117	prot-a-2117
Netrin-4 || id:prot-a-2119	prot-a-2119
Netrin-G1 || id:prot-a-2120	prot-a-2120
High affinity nerve growth factor receptor || id:prot-a-2121	prot-a-2121
Oncostatin-M || id:prot-a-2154	prot-a-2154
Oncostatin-M || id:prot-a-2155	prot-a-2155
Oncostatin-M-specific receptor subunit beta || id:prot-a-2156	prot-a-2156
Platelet-activating factor acetylhydrolase IB subunit beta || id:prot-a-2166	prot-a-2166
Platelet-derived growth factor subunit A || id:prot-a-2225	prot-a-2225
Platelet-derived growth factor subunit B || id:prot-a-2226	prot-a-2226
Platelet-derived growth factor C || id:prot-a-2227	prot-a-2227
Platelet-derived growth factor D || id:prot-a-2228	prot-a-2228
Platelet-derived growth factor receptor alpha || id:prot-a-2229	prot-a-2229
Platelet-derived growth factor receptor beta || id:prot-a-2230	prot-a-2230
Platelet-derived growth factor receptor-like protein || id:prot-a-2231	prot-a-2231
Platelet endothelial aggregation receptor 1 || id:prot-a-2243	prot-a-2243
Platelet endothelial aggregation receptor 1 || id:prot-a-2244	prot-a-2244
Platelet endothelial cell adhesion molecule || id:prot-a-2245	prot-a-2245
Platelet factor 4 variant || id:prot-a-2251	prot-a-2251
Placenta growth factor || id:prot-a-2254	prot-a-2254
Angiostatin || id:prot-a-2301	prot-a-2301
Brain-derived neurotrophic factor || id:prot-a-242	prot-a-242
Prostaglandin-H2 D-isomerase || id:prot-a-2426	prot-a-2426
Prostaglandin F2 receptor negative regulator || id:prot-a-2427	prot-a-2427
Prostaglandin reductase 1 || id:prot-a-2428	prot-a-2428
Parathyroid hormone-related protein || id:prot-a-2432	prot-a-2432
Tumor necrosis factor receptor superfamily member 19L || id:prot-a-2519	prot-a-2519
Tumor necrosis factor receptor superfamily member 19L || id:prot-a-2520	prot-a-2520
Bone morphogenetic protein 10 || id:prot-a-254	prot-a-254
Bone morphogenetic protein 6 || id:prot-a-255	prot-a-255
Bone morphogenetic protein 6 || id:prot-a-256	prot-a-256
Bone morphogenetic protein 7 || id:prot-a-257	prot-a-257
Bone morphogenetic protein receptor type-1A || id:prot-a-259	prot-a-259
Semaphorin-3A || id:prot-a-2669	prot-a-2669
Semaphorin-3B || id:prot-a-2670	prot-a-2670
Semaphorin-3C || id:prot-a-2671	prot-a-2671
Semaphorin-3E || id:prot-a-2672	prot-a-2672
Semaphorin-3G || id:prot-a-2673	prot-a-2673
Semaphorin-4C || id:prot-a-2674	prot-a-2674
Semaphorin-4D || id:prot-a-2675	prot-a-2675
Semaphorin-5A || id:prot-a-2676	prot-a-2676
Semaphorin-6A || id:prot-a-2677	prot-a-2677
Semaphorin-6C || id:prot-a-2679	prot-a-2679
Semaphorin-7A || id:prot-a-2680	prot-a-2680
Platelet receptor Gi24 || id:prot-a-281	prot-a-281
Angiopoietin-like protein 8 || id:prot-a-292	prot-a-292
Tachykinin-3 || id:prot-a-2921	prot-a-2921
Tachykinin-4 || id:prot-a-2922	prot-a-2922
Transforming growth factor alpha || id:prot-a-2961	prot-a-2961
Transforming growth factor beta-1 || id:prot-a-2962	prot-a-2962
Transforming growth factor beta-1-induced transcript 1 protein || id:prot-a-2963	prot-a-2963
Transforming growth factor beta-2 || id:prot-a-2964	prot-a-2964
Transforming growth factor beta-3 || id:prot-a-2965	prot-a-2965
Transforming growth factor-beta-induced protein ig-h3 || id:prot-a-2966	prot-a-2966
Transforming growth factor beta receptor type 3 || id:prot-a-2968	prot-a-2968
Thrombopoietin || id:prot-a-2972	prot-a-2972
Toll/interleukin-1 receptor domain-containing adapter protein || id:prot-a-2982	prot-a-2982
Tumor necrosis factor || id:prot-a-3029	prot-a-3029
Complement C1q tumor necrosis factor-related protein 1 || id:prot-a-303	prot-a-303
Tumor necrosis factor alpha-induced protein 3 || id:prot-a-3030	prot-a-3030
Tumor necrosis factor-inducible gene 6 protein || id:prot-a-3031	prot-a-3031
Tumor necrosis factor receptor superfamily member 10A || id:prot-a-3032	prot-a-3032
Tumor necrosis factor receptor superfamily member 10B || id:prot-a-3033	prot-a-3033
Tumor necrosis factor receptor superfamily member 10D || id:prot-a-3034	prot-a-3034
Tumor necrosis factor receptor superfamily member 11A || id:prot-a-3035	prot-a-3035
Tumor necrosis factor receptor superfamily member 11A || id:prot-a-3036	prot-a-3036
Tumor necrosis factor receptor superfamily member 11A || id:prot-a-3037	prot-a-3037
Tumor necrosis factor receptor superfamily member 11B || id:prot-a-3038	prot-a-3038
Tumor necrosis factor receptor superfamily member 11B || id:prot-a-3039	prot-a-3039
Complement C1q tumor necrosis factor-related protein 3 || id:prot-a-304	prot-a-304
Tumor necrosis factor receptor superfamily member 12A || id:prot-a-3040	prot-a-3040
Tumor necrosis factor receptor superfamily member 13B || id:prot-a-3041	prot-a-3041
Tumor necrosis factor receptor superfamily member 14 || id:prot-a-3042	prot-a-3042
Tumor necrosis factor receptor superfamily member 17 || id:prot-a-3043	prot-a-3043
Tumor necrosis factor receptor superfamily member 18 || id:prot-a-3044	prot-a-3044
Tumor necrosis factor receptor superfamily member 19 || id:prot-a-3045	prot-a-3045
Tumor necrosis factor receptor superfamily member 1A || id:prot-a-3046	prot-a-3046
Tumor necrosis factor receptor superfamily member 1B || id:prot-a-3047	prot-a-3047
Tumor necrosis factor receptor superfamily member 1B || id:prot-a-3048	prot-a-3048
Tumor necrosis factor receptor superfamily member 21 || id:prot-a-3049	prot-a-3049
Complement C1q tumor necrosis factor-related protein 5 || id:prot-a-305	prot-a-305
Tumor necrosis factor receptor superfamily member 21 || id:prot-a-3050	prot-a-3050
Tumor necrosis factor receptor superfamily member 4 || id:prot-a-3051	prot-a-3051
Tumor necrosis factor receptor superfamily member 6B || id:prot-a-3052	prot-a-3052
Tumor necrosis factor receptor superfamily member 8 || id:prot-a-3053	prot-a-3053
Tumor necrosis factor ligand superfamily member 11 || id:prot-a-3054	prot-a-3054
Tumor necrosis factor ligand superfamily member 12 || id:prot-a-3055	prot-a-3055
Tumor necrosis factor ligand superfamily member 13B || id:prot-a-3056	prot-a-3056
Tumor necrosis factor ligand superfamily member 14 || id:prot-a-3057	prot-a-3057
Tumor necrosis factor ligand superfamily member 15 || id:prot-a-3058	prot-a-3058
Tumor necrosis factor ligand superfamily member 15 || id:prot-a-3059	prot-a-3059
Complement C1q and tumor necrosis factor-related protein 9A || id:prot-a-306	prot-a-306
Tumor necrosis factor ligand superfamily member 18 || id:prot-a-3060	prot-a-3060
Tumor necrosis factor ligand superfamily member 4 || id:prot-a-3061	prot-a-3061
Tumor necrosis factor ligand superfamily member 4 || id:prot-a-3062	prot-a-3062
Tumor necrosis factor ligand superfamily member 8 || id:prot-a-3063	prot-a-3063
Tumor necrosis factor ligand superfamily member 9 || id:prot-a-3064	prot-a-3064
Urotensin-2 receptor || id:prot-a-3183	prot-a-3183
Vascular endothelial growth factor A, isoform 121 || id:prot-a-3197	prot-a-3197
Vascular endothelial growth factor A || id:prot-a-3198	prot-a-3198
Vascular endothelial growth factor C || id:prot-a-3199	prot-a-3199
C-C motif chemokine 1 || id:prot-a-386	prot-a-386
Eotaxin || id:prot-a-387	prot-a-387
C-C motif chemokine 1 || id:prot-a-388	prot-a-388
C-C motif chemokine 13 || id:prot-a-389	prot-a-389
C-C motif chemokine 14 || id:prot-a-390	prot-a-390
C-C motif chemokine 15 || id:prot-a-391	prot-a-391
C-C motif chemokine 15 || id:prot-a-392	prot-a-392
C-C motif chemokine 16 || id:prot-a-393	prot-a-393
C-C motif chemokine 17 || id:prot-a-394	prot-a-394
C-C motif chemokine 19 || id:prot-a-395	prot-a-395
C-C motif chemokine 20 || id:prot-a-396	prot-a-396
C-C motif chemokine 21 || id:prot-a-397	prot-a-397
C-C motif chemokine 22 || id:prot-a-398	prot-a-398
C-C motif chemokine 23 || id:prot-a-399	prot-a-399
C-C motif chemokine 24 || id:prot-a-401	prot-a-401
C-C motif chemokine 25 || id:prot-a-402	prot-a-402
C-C motif chemokine 25 || id:prot-a-403	prot-a-403
C-C motif chemokine 26 || id:prot-a-404	prot-a-404
C-C motif chemokine 27 || id:prot-a-405	prot-a-405
C-C motif chemokine 28 || id:prot-a-406	prot-a-406
C-C motif chemokine 3 || id:prot-a-407	prot-a-407
C-C motif chemokine 3-like 1 || id:prot-a-408	prot-a-408
C-C motif chemokine 5 || id:prot-a-409	prot-a-409
C-C motif chemokine 7 || id:prot-a-410	prot-a-410
C-C motif chemokine 8 || id:prot-a-411	prot-a-411
Scavenger receptor cysteine-rich type 1 protein M130 || id:prot-a-419	prot-a-419
Pituitary adenylate cyclase-activating polypeptide || id:prot-a-42	prot-a-42
Platelet glycoprotein 4 || id:prot-a-442	prot-a-442
Leukocyte surface antigen CD47 || id:prot-a-450	prot-a-450
Cysteine-rich hydrophobic domain-containing protein 2 || id:prot-a-542	prot-a-542
Stem Cell Growth Factor-beta || id:prot-a-569	prot-a-569
Agouti-related protein || id:prot-a-59	prot-a-59
Ciliary neurotrophic factor || id:prot-a-604	prot-a-604
Endostatin || id:prot-a-617	prot-a-617
Cysteine-rich with EGF-like domain protein 1 || id:prot-a-657	prot-a-657
Cysteine-rich motor neuron 1 protein || id:prot-a-660	prot-a-660
Cysteine-rich secretory protein 2 || id:prot-a-661	prot-a-661
Cysteine-rich secretory protein 3 || id:prot-a-662	prot-a-662
Cysteine-rich secretory protein LCCL domain-containing 2 || id:prot-a-663	prot-a-663
Macrophage colony-stimulating factor 1 || id:prot-a-680	prot-a-680
Granulocyte-macrophage colony-stimulating factor || id:prot-a-681	prot-a-681
Granulocyte-macrophage colony-stimulating factor receptor subunit alpha || id:prot-a-682	prot-a-682
Granulocyte colony-stimulating factor || id:prot-a-685	prot-a-685
Granulocyte colony-stimulating factor receptor || id:prot-a-686	prot-a-686
Cysteine and glycine-rich protein 2 || id:prot-a-700	prot-a-700
Cysteine and glycine-rich protein 3 || id:prot-a-701	prot-a-701
Connective tissue growth factor || id:prot-a-712	prot-a-712
C-X-C motif chemokine 10 || id:prot-a-738	prot-a-738
C-X-C motif chemokine 11 || id:prot-a-739	prot-a-739
Growth-regulated alpha protein || id:prot-a-742	prot-a-742
C-X-C motif chemokine 13 || id:prot-a-743	prot-a-743
C-X-C motif chemokine 14 || id:prot-a-744	prot-a-744
C-X-C motif chemokine 16 || id:prot-a-745	prot-a-745
Gro-beta/gamma || id:prot-a-746	prot-a-746
Gro-beta/gamma || id:prot-a-747	prot-a-747
C-X-C motif chemokine 5 || id:prot-a-748	prot-a-748
Interleukin-8 || id:prot-a-749	prot-a-749
C-X-C motif chemokine 9 || id:prot-a-750	prot-a-750
Desert hedgehog protein N-product || id:prot-a-813	prot-a-813
Delta and Notch-like epidermal growth factor-related receptor || id:prot-a-852	prot-a-852
Delta and Notch-like epidermal growth factor-related receptor || id:prot-a-853	prot-a-853
Endothelin-converting enzyme 1 || id:prot-a-883	prot-a-883
Endothelin-converting enzyme 1 || id:prot-a-884	prot-a-884
Tumor necrosis factor receptor superfamily member 27 || id:prot-a-887	prot-a-887
Tumor necrosis factor receptor superfamily member EDAR || id:prot-a-888	prot-a-888
Endothelial differentiation-related factor 1 || id:prot-a-891	prot-a-891
Endothelin-2 || id:prot-a-892	prot-a-892
Ephrin-A2 || id:prot-a-897	prot-a-897
Ephrin-A3 || id:prot-a-898	prot-a-898
Ephrin-A3 || id:prot-a-899	prot-a-899
Ephrin-A4 || id:prot-a-900	prot-a-900
Ephrin-A5 || id:prot-a-901	prot-a-901
Ephrin-B1 || id:prot-a-902	prot-a-902
Ephrin-B1 || id:prot-a-903	prot-a-903
Ephrin-B2 || id:prot-a-904	prot-a-904
Ephrin-B2 || id:prot-a-905	prot-a-905
Ephrin-B3 || id:prot-a-906	prot-a-906
Ephrin-B3 || id:prot-a-907	prot-a-907
Epidermal growth factor || id:prot-a-908	prot-a-908
Epidermal growth factor receptor || id:prot-a-909	prot-a-909
Epidermal growth factor receptor variant III || id:prot-a-910	prot-a-910
Angiopoietin-1 || id:prot-a-92	prot-a-92
Angiopoietin-2 || id:prot-a-93	prot-a-93
Angiopoietin-4 || id:prot-a-95	prot-a-95
Ephrin type-A receptor 1 || id:prot-a-956	prot-a-956
Ephrin type-A receptor 2 || id:prot-a-957	prot-a-957
Ephrin type-A receptor 5 || id:prot-a-958	prot-a-958
Ephrin type-A receptor 5 || id:prot-a-959	prot-a-959
Angiopoietin-related protein 1 || id:prot-a-96	prot-a-96
Ephrin type-B receptor 2 || id:prot-a-960	prot-a-960
Ephrin type-B receptor 2 || id:prot-a-961	prot-a-961
Ephrin type-B receptor 2 || id:prot-a-962	prot-a-962
Ephrin type-B receptor 3 || id:prot-a-963	prot-a-963
Ephrin type-B receptor 4 || id:prot-a-964	prot-a-964
Ephrin type-B receptor 6 || id:prot-a-965	prot-a-965
Ephrin type-B receptor 6 || id:prot-a-966	prot-a-966
Erythropoietin || id:prot-a-967	prot-a-967
Epidermal growth factor receptor substrate 15-like 1 || id:prot-a-969	prot-a-969
Epiregulin || id:prot-a-977	prot-a-977
Angiopoietin-related protein 3 || id:prot-a-98	prot-a-98
Angiopoietin-related protein 4 || id:prot-a-99	prot-a-99
C-X-C motif chemokine ligand 8 || id:prot-b-11	prot-b-11
TNF superfamily member 11 || id:prot-b-12	prot-b-12
platelet derived growth factor subunit B || id:prot-b-13	prot-b-13
colony stimulating factor 1 || id:prot-b-15	prot-b-15
C-X-C motif chemokine ligand 1 || id:prot-b-16	prot-b-16
vascular endothelial growth factor A || id:prot-b-22	prot-b-22
TNF superfamily member 14 || id:prot-b-24	prot-b-24
TNF superfamily member 10 || id:prot-b-27	prot-b-27
resistin || id:prot-b-32	prot-b-32
C-C motif chemokine ligand 2 || id:prot-b-4	prot-b-4
nerve growth factor || id:prot-b-40	prot-b-40
hepatocyte growth factor || id:prot-b-43	prot-b-43
C-C motif chemokine ligand 4 || id:prot-b-50	prot-b-50
C-C motif chemokine ligand 3 || id:prot-b-53	prot-b-53
growth differentiation factor 15 || id:prot-b-55	prot-b-55
C-X-C motif chemokine ligand 6 || id:prot-b-56	prot-b-56
C-X-C motif chemokine ligand 16 || id:prot-b-57	prot-b-57
agouti related neuropeptide || id:prot-b-60	prot-b-60
vascular endothelial growth factor D || id:prot-b-65	prot-b-65
C-X3-C motif chemokine ligand 1 || id:prot-b-70	prot-b-70
platelet and endothelial cell adhesion molecule 1 || id:prot-b-79	prot-b-79
epidermal growth factor || id:prot-b-82	prot-b-82
