# Supplementary material for: Association between autoimmune disease and neurodevelopmental disorder: a Mendelian randomization analysis
Source: Ital J Pediatr. 2025 Mar 13;51:76. doi: 10.1186/s13052-025-01910-2 (PMC11905720; doi:10.1186/s13052-025-01910-2)
Supplement: Supplementary file 4 — Supplementary Material 4: Supplementary Table 3. TWAS-hub match results. [file 13052_2025_1910_MOESM4_ESM.xlsx]

## Sheet: Sheet1
Ensembl VEP results: Gene Symbols of single SNPs with statistical significance							TWAS hub results: significant loci
	ADHD	ASD	Schizo	SLE	RA	T1D		SchizoTWAS	SLETWAS	RATWAS
	ABCA4	ABCA5	ABCA5	ABCB5	ABHD16A	ABCA6		AC011816.1	AF131215.2	AFF3
	ABHD17AP4	AC004009.3	ABCA6	AC002539.1	AC004053.1	ABO		AC103965.1	AF131215.9	ALDH2
	ABLIM1	AC007682.1	ABCC4	AC004895.4	AC004490.1	AC005725.1		ACTR5	APIP	ANKRD55
	AC005592.2	AC007690.1	ABLIM1	AC007271.3	AC005559.2	AC007131.2		AKT3	ATP6V1F	ARID5B
	AC007403.3	AC011288.2	AC002310.7	AC007461.2	AC005588.2	AC008984.2		ANKRD44	BANK1	DCLRE1B
	AC012593.1	AC018730.4	AC004692.4	AC009303.1	AC007383.3	AC008984.7		AS3MT	BCL7C	INPP5B
	AC017048.1	AC068042.1	AC005195.1	AC011294.3	AC007403.3	AC009892.10		ATG13	BLK	IRF5
	AC019064.1	AC079610.1	AC005255.3	AC012314.8	AC007682.1	AC013248.2		BAI1	CCDC116	MKRN2
	AC023115.1	AC093673.5	AC005544.1	AC022431.2	AC008060.8	AC027119.1		C12orf65	CD44	MMEL1
	AC023115.2	AC096553.5	AC007278.2	AC024084.1	AC008753.4	AC034102.1		C17orf39	DOT1L	PAM
	AC051649.12	AC096554.1	AC007278.3	AC061975.5	AC009403.2	AC051649.12		C2orf47	FAM167A	PHTF1
	AC073283.4	AC105393.1	AC009403.2	AC062017.1	AC010971.1	AC079807.4		CACNA2D4	HRAS	PTPN2
	AC079305.11	ACKR2	AC011288.2	AC068042.1	AC021218.2	AC091962.3		CEP170	HSD3B7	PTPN22
	AC090939.1	ACSBG2	AC012361.1	AC069368.3	AC026188.1	AC096559.1		CHRNA5	ICAM3	PUS10
	AC093326.2	ACTRT2	AC012593.1	AC090044.1	AC068039.1	AC098828.2		CLCN3	ICAM5	SYNGR1
	AC096559.1	ADAMTS17	AC018730.4	AC091962.3	AC072052.7	AC108051.1		CNTN4	IKZF3	TCTE1
	AC096649.3	ADAR	AC073333.8	AC096553.5	AC079807.4	ADARB2		CRELD2	IRF5	TRAF6
	AC097499.1	ADCY2	AC091962.3	AC108142.1	AC080037.1	ADCY2		CUL3	ITGAD
	ACOXL	ADCY7	AC092155.4	AC147651.3	AC096579.13	AF064858.6		DCP1B	ITGAM
	ADAM29	AEN	AC096559.1	ACSF3	AC096579.7	AF146191.4		ELAC2	MFSD6
	ADAMTS8	AF015720.3	AC107622.1	ADAMTSL3	AC104801.1	AGPAT5		ERCC8	MIR4519
	ADAMTSL1	AGAP1	AC108142.1	AFAP1	ADAM29	AGTRAP		FAM53C	NAB1
	ADARB1	AKNAD1	AC133680.1	AFF1	ADAMTS3	AIRE		FAM83H	PXK
	AF015720.3	AMN1	AC139712.1	AL662833.3	ADAMTSL1	AKAP12		FES	RP11-286H14.6
	AJAP1	ANKH	AC144521.1	AL662867.3	AJAP1	AKR1D1		HSPD1	SLC15A4
	AKAP13	AP000289.6	ACACB	AL663093.3	AKAP12	AL358113.1		IK	TAF11
	AL049647.1	APBB1IP	ADAM29	AL669914.1	AL109843.1	AL590113.1		IMMP2L	TMEM80
	AL049747.1	AQP1	ADAMTSL3	AL671859.1	AL160037.1	AL645941.1		ITIH4-AS1	TSPAN33
	AL450992.2	AQP4-AS1	ADCY2	AL671859.2	AL391867.1	AL662833.2		KIAA0319	UHRF1BP1
	AL662867.3	ARHGAP40	ADD1	AL671883.1	AL645941.1	AL662845.1		LGSN
	AL671859.1	ARHGEF10L	AFF1	AL713890.1	AL662833.2	AL662847.1		MAP7D1
	APOC1	ARID1A	AKAP13	AL731683.1	AL662845.1	AL662867.1		MAPK3
	APOE	ATPAF2	AKAP2	AL773541.1	AL663093.3	AL663093.3		MGAT3
	AQP4-AS1	AXIN1	AL109658.1	AL773543.1	AL669914.1	AL669914.1		NAGA
	ARHGAP18	AZGP1P2	AL161731.1	AL773544.3	AL671859.1	AL671561.1		PCCB
	ARHGAP29	BACE2	AL163953.3	AL845439.1	AL671859.2	AL671859.1		PCNX
	ARHGAP44	BMP6	AL713890.1	AL935026.1	AL671883.1	AL671859.2		PPP1R13B
	ARHGAP8	BRK1	AL773543.1	ANK2	AL713890.1	AL671883.1		PPP1R14B
	ARMC3	C1QBP	ALOX15B	ANKRD26P2	AL731683.1	AL713890.1		SDCCAG8
	ASB7	CACNA1I	AMIGO1	ANKRD42	AL773541.1	AL731683.1		SLCO4C1
	ASTN2	CADPS	AMPD3	ANO2	AL773543.1	AL773541.1		THOC7
	ATPAF2	CARHSP1	ANGPTL4	ANXA10	AL845439.1	AL773543.1		TRIM38
	BCYRN1	CCDC11P1	AP000350.5	AP000266.7	AL845509.3	AL773544.2		U91328.21
	BPIFB4	CCDC141	APBB1IP	AP000470.2	AL845557.1	AL805913.1		VPS29
	BX247900.1	CCDC61	ARHGAP8	AP3M1	AL935026.1	AL845439.1
	BX247900.3	CCL23	ARID2	APOA1-AS	AL935042.1	AL845509.3
	BX247900.4	CCL8	ART1	APOBR	AMPH	AL845557.1
	C10orf54	CCR3	ATG7	ARHGAP18	ANKLE2	AL935026.1
	C1orf111	CCSAP	ATP5LP3	ARVCF	ANKRD22	AL935042.1
	C1orf226	CD27	ATXN1	ASTN1	ANKRD26P2	ANKRD27
	C2CD4D	CD27-AS1	B4GALT1	ATF6B	ANKRD55	ANKRD34C
	C4orf19	CDC16	BANF1P3	ATP1A2	AP000304.12	ANO1
	CA5A	CDH10	BX248419.1	ATP9A	AP000473.5	ANO2
	CACNA1C	CENPE	BX927168.4	ATXN1	AP000473.8	ANP32BP1
	CAMKMT	CNTN5	BZW2	BFSP2	AP001347.6	AOAH
	CASC17	COPS6	C10orf32	BNIP2	AP001362.1	AP000289.6
	CCDC178	CORO2B	C10orf32-ASMT	BX088647.1	APOBEC3G	AP001043.1
	CCL14	COX19	C11orf88	BX247900.1	ARAP1	AP001347.6
	CCL15-CCL14	CRB3	C2	BX247900.3	ARAP1-AS1	AQPEP
	CCSER1	CRYM	C4orf50	BX247900.4	ARHGAP24	ARHGAP19-SLIT1
	CD86	CTB-51A17.1	C9orf141	BX248406.1	ARL15	ARHGAP8
	CDH23	CTBP2	CAB39	BX511262.2	ASIC2	ARHGEF3
	CENPE	CTC-429L19.3	CACNA2D1	BX927168.1	ASPSCR1	ASTN1
	CHCHD2P9	CTC-503J8.2	CACNG4	BX927168.2	ATXN2	ASTN2
	CLSTN2	CTC-782O7.1	CALN1	BX927168.3	B3GNTL1	ATG10
	CNTNAP2	CTD-2066L21.3	CAMKMT	BX927168.4	BCAR1	ATP11B
	COL25A1	CTD-2210P24.3	CCDC132	C2	BEST1	ATP6V1G2
	CORO2B	CTD-2218G20.2	CCL14	C4A	BMP8A	ATXN2
	COX7B2	CTD-2270F17.1	CCL15	C4B	BX088556.1	BARX2
	CPXM1	CTD-2540L5.5	CCNJL	C4B_2	BX088647.1	BCAR1
	CR753815.1	CTD-2540L5.6	CENPC	C4orf50	BX248406.1	BLOC1S5-TXNDC5
	CREB5	CTD-2616J11.14	CERS2	C6orf223	BX248419.1	BTN2A1
	CRELD1	CXCL9	CETN1	CALN1	BX296568.1	BX001040.1
	CSMD1	CYP8B1	CHRDL2	CAPRIN1	BX511262.2	BX005439.2
	CTB-118N6.2	DHX33	CHRM3	CCDC93	BX927138.1	BX088556.1
	CTB-127C13.1	DNAH11	CHRNA5	CCHCR1	BX927168.1	BX088647.1
	CTB-186H2.3	DNAH5	CHST8	CDH13	BX927168.2	BX248406.1
	CTB-96E2.2	DOCK1	CLTCL1	CDH23	BX927168.3	BX511262.2
	CTB-96E2.3	DOCK4	CNTN5	CEP41	BX927168.4	BX571801.1
	CTB-96E2.7	DOCK9	CNTNAP2	CEPT1	BX927180.2	BX927138.1
	CTD-2066L21.1	EDAR	COG5	CFB	C16orf93	BX927139.2
	CTD-2066L21.2	EEF2K	COL11A1	CFH	C1orf168	BX927168.1
	CTD-2066L21.3	ELFN2	COL5A1	CHRDL2	C1orf95	BX927168.2
	CTD-2161F6.2	ENPP7P4	COX10-AS1	CLEC16A	C1QBP	BX927168.3
	CTD-2161F6.3	EXO1	CPNE4	CLEC2A	C2orf61	BX927168.4
	CTD-2201E9.4	EXTL2P1	CR753309.2	CNR1	C4A	BX927178.2
	CTD-3088G3.8	FAM188B	CR753835.1	COL23A1	C4B	BX927180.2
	CTD-3094K11.1	FAM19A5	CR753846.3	COL26A1	C4B_2	C1orf61
	CX3CL1	FAM86JP	CR759848.1	COL4A2	C6orf10	C2
	CX3CR1	FANCD2OS	CR936921.1	COL4A2-AS2	CAPZB	C4A
	DESI2	FBXO18	CRELD1	COMT	CASC17	C4B
	DIAPH3	FKRP	CSMD1	CR753309.2	CAST	C4B_2
	DIAPH3-AS2	FOXN3	CTB-127C13.1	CR753815.1	CCDC11P1	C6orf10
	DIRC3	FRMD6	CTB-186H2.2	CR753815.2	CCDC158	CABIN1
	DNAH17	FTO	CTC-419K13.1	CR753819.1	CCDC88C	CALN1
	DSCAM	FZD6	CTC-573M9.1	CR753835.1	CCZ1	CAP2
	ELAC2	G2E3	CTC-782O7.1	CR753846.2	CDC16	CBX2
	ELAVL4	GALNT18	CYB561D1	CR753846.3	CDH12	CCDC170
	EPCAM	GAS2L3	CYBA	CR759747.1	CDH9	CCDC26
	ESRRG	GNA14	CYP21A2	CR759763.1	CDYL	CCL23
	FABP6	HPSE	DCAF12	CR759772.1	CEP135	CCR3
	FAM171A1	HRH3	DIAPH3	CR759815.1	CFB	CD226
	FANCM	HS3ST3B1	DIAPH3-AS2	CR759848.1	CFDP1	CD274
	FBN3	hsa-mir-490	DLG4	CR759960.1	CNTN6	CDH3
	FLT1	HSF2BP	DLGAP1	CR847794.2	COL24A1	CDKN2B-AS1
	FNDC1	IFNL2	DLGAP1-AS4	CR925767.1	CPAMD8	CDX1
	FRMD1	IFNL4P1	DNMBP	CR936921.1	CPNE4	CEP68
	FSHR	IGF2BP1	DNMBP-AS1	CREB3L2	CR354443.3	CFB
	GABBR2	IGFBP3	DOT1L	CRELD1	CR752645.1	CLEC16A
	GADL1	IL5RA	DSCAM	CSMD1	CR753309.2	CLN8
	GAS7	IL7R	ENOX1	CT009552.1	CR753815.1	CLSTN2
	GCLC	INMT-FAM188B	ENSA	CTC-490E21.13	CR753815.2	CMAHP
	GEMIN6	IRAK2	ERC1	CTC-493L21.1	CR753835.1	CMYA5
	GKN1	ITIH5	EYA4	CTD-2008P7.3	CR753846.1	CNTN4
	GLDN	KALRN	FABP6	CTD-2008P7.7	CR753846.2	CNTNAP2
	GNAQ	KCNAB2	FAM155A	CTD-2021J15.1	CR753846.3	COG8
	GPR26	KCNIP1	FAM155A-IT1	CTD-2537I9.5	CR759737.1	COL11A1
	GPR37L1	KEAP1	FAM92B	CTD-2555A7.3	CR759747.1	COL23A1
	GPR39	KIAA0319	FBXW8	CTD-3193O13.1	CR759763.1	COLEC10
	GPR98	KIAA0922	FHIT	CTD-3193O13.8	CR759772.1	COMMD10
	GRIK1	KIF6	FLT4	CTD-3224I3.3	CR759787.1	COX11P1
	HECW2	KRBOX1	FRMD4A	CTSB	CR759798.1	CR752645.1
	HEPHL1	LHFP	FRY	CTXN1	CR759814.1	CR753309.2
	HS6ST1	LINC00376	FTO	CYP21A2	CR759848.1	CR753815.1
	IARS	LINC00693	FYN	DAB2IP	CR759960.1	CR753815.2
	IGLL3P	LINC00907	GABBR2	DAQB-331I12.15	CR925767.1	CR753819.3
	IL15RA	LINC01159	GALNTL6	DCAF12	CR936913.1	CR753819.4
	IL17RC	LMNB2	GFI1B	DCBLD2	CR936921.1	CR753820.1
	IL1RAP	LOXL2	GOLM1	DCLK1	CRB3	CR753835.1
	IL2RA	LPHN2	GPD1L	DEFA8P	CREB5	CR753846.1
	IL6R	LPIN1	GPR110	DEFA9P	CRIM1	CR753846.2
	KB-1047C11.2	LRP1B	GRID1	DENND2D	CSGALNACT1	CR753846.3
	KCNH8	LRRC48	GRIN2A	DGKB	CT009552.1	CR753864.1
	KCNQ1	LRRC4C	GRIN2B	DLGAP1	CTA-292E10.6	CR759737.1
	KIAA1211	LSAMP	HBS1L	DLGAP1-AS4	CTA-292E10.8	CR759747.1
	KLRD1	MAGI2	HCG17	DNAH14	CTA-445C9.15	CR759763.1
	LANCL2	MALRD1	HDAC9	DNAH9	CTB-83J4.2	CR759772.1
	LINC00348	MASP1	HECW1	DNAJC18	CTB-96E2.2	CR759787.1
	LINC00355	MBNL2	HEPHL1	DPP6	CTB-96E2.3	CR759795.1
	LINC00529	MCM7	HERC3	DQ-A1	CTB-96E2.7	CR759798.1
	LINC00864	MIR106B	HLA-DOB	DSC1	CTC-353G13.1	CR759814.1
	LINC00907	MIR25	HLA-DQB3	DYNC2H1	CTD-2020K17.1	CR759828.1
	LINC00940	MIR4462	HLA-DRB1	ECE1	CTD-2341M24.1	CR759848.1
	LINC01036	MIR93	HMGB1P4	ENPP7P8	CTD-3023L14.1	CR759904.1
	LINS	MSRA	IARS	EPHB2	CTD-3023L14.2	CR759960.1
	LPHN2	MTMR2	IGSF11	EPSTI1	CTD-3023L14.3	CR847849.1
	LRRC48	MYO18B	IGSF9	ERCC1	CTD-3193O13.1	CR925767.1
	LSP1	NBEA	IL17RC	FAM171A2	CTD-3193O13.8	CR936913.1
	MAST4	NFIB	IL18RAP	FAM172A	CTDSP1	CR936921.1
	MB	NIFKP6	IL1F10	FBXO18	CTNNA2	CR938714.1
	MED27	NOTCH4	IL1R1	FGFR3P	CTXN1	CRX
	MIR4298	NPHP4	IL2	FGFR3P1	CU104682.1	CT009552.1
	MIR4472-1	NR5A2	IL2RA	FHIT	CU457734.3	CTA-217C2.1
	MIR4662A	NRROS	INPP5D	FKBPL	CX3CL1	CTA-85E5.10
	MIR548H4	NTNG1	INTS6	FRAS1	CYP21A2	CTB-4E7.1
	MORN1	NTRK3	INTS6-AS1	FRMD4A	DAQB-331I12.15	CTC-429L19.3
	MTND4P3	OCA2	INVS	FSTL5	DASS-312M4.10	CTC-535M15.2
	MTPN	OPCML	IPO9-AS1	FYN	DCAF17	CTD-2195M18.2
	MYO1F	OR2A5	ITIH5	FYTTD1	DCLK1	CTD-2313N18.5
	MYO5C	OR7E122P	KANK1	FZD6	DDX60	CTD-2336O2.1
	NAV1	PADI1	KB-1460A1.1	GABBR2	DGKB	CTD-2541M15.1
	NBAS	PAX5	KCNQ1	GCLC	DGKH	CTD-2545M3.6
	NCOR1	PDE1C	KIAA1217	GLRA1	DHX33	CTD-2612A24.1
	NCRNA00171	PDK2	KLHL29	GPR26	DLGAP1	CTD-2650P22.1
	NEXN	PIGX	LCN1P1	GPX1	DLGAP1-AS5	CTD-3094K11.1
	NGF	PIK3R1	LCN1P2	GRM7	DLX2	CTLA4
	NLGN1	PITPNB	LEPR	GRN	DNAH17	CTRB1
	NLGN1-AS1	PLEKHA5	LIFR	GSDMB	DOCK1	CUX2
	NOL8	POP4	LILRA4	GTF2IRD1	DOT1L	CYP21A2
	NOS1AP	POU2AF1	LINC00639	HCG22	DPP6	DAOA
	NRXN3	POU3F3	LINC00656	HCG9	DPPA2P4	DAOA-AS1
	NTN4	PPP2R2A	LINC00871	HCP5	DQ-A1	DAQB-331I12.15
	OR10G2	PPP2R5D	LINC01060	HDAC4	DSCAML1	DASS-397D15.4
	OR10J8P	PRICKLE1	LINC01159	HECW2	DYNC1I2	DCDC2
	OR7E122P	PRKG1	LMCD1-AS1	HHLA2	EDARADD	DDR2
	OR7E162P	PSMF1	LPHN3	HIST1H2APS2	EGFR	DIAPH3
	PALM2	PTH2R	LRP1B	HLA-DQA1	EHBP1L1	DIAPH3-AS2
	PCCA	PTPRD	LRRC8B	HLA-DQB1	EML1	DLGAP1
	PES1	PTPRG	LRRK1	HLA-DQB1-AS1	EMR2	DNAAF1
	PF4V1	PTPRM	LSAMP	HLA-DQB3	ENO1P1	DNAJC10
	PGAM5	RAP1GAP	LZTS1	HLA-DRB1	EPHA1-AS1	DNAJC5
	PHACTR1	RARG	MACROD2	HLA-P	EPHB2	DOCK1
	PHF14	RASSF6	MAGI2	HLA-S	EPHB6	DOCK8
	PHGDH	RBFOX1	MALRD1	HLA-V	ERAP1	DPYSL2
	PLB1	RBMS3	MANSC4	HMGB1	ERBB4	DQ-A1
	PLCH2	REEP1	MARK2	hsa-mir-1236	FAS	DTD1
	POM121L2	RFX2	MBOAT1	IGHMBP2	FBLIM1	DXO
	POU2F1	RFX8	MCTP2	IGLV1-47	FGF12	DYNC2H1
	PPIL3	RGMA	MGAT5B	IL15RA	FGFR3P	DYSF
	PRKG1	RGS6	MIR4462	IL17RB	FGFR3P1	EHMT2
	PRR5-ARHGAP8	RN7SL222P	MIR4696	IL1RL2	FGGY	EIF2B5
	PTPN3	RN7SL668P	MSI2	IL27	FLJ20306	EPHA6
	PTPRE	RNA5SP307	MVD	INPP5F	FMNL1	EPHB2
	PTPRG	RNA5SP345	MYLK	IRF5	FRMD1	EPHB6
	PTPRS	RND3	MYO3B	JAZF1	FRMD3	ESR2
	PTPRT	RNU6-410P	NAV1	KALRN	FRMD4A	ETV7
	PXMP2	RNU6-570P	NCOA2	KCNJ16	FSIP1	EVI5
	RAI1	ROBO2	NCOR2	KIAA0319	FTH1	FAM155A
	RBFOX1	RP1-102E24.9	NCS1	KIFC3	GALNT10	FAM155A-IT1
	RBPMS	RP11-104J23.1	NELL1	KLHL3	GFPT2	FAM168A
	RELN	RP11-104J23.2	NOL8	KLHL36	GIMD1	FAM19A5
	RN7SKP100	RP11-114G22.1	NOTCH4	KSR2	GLB1L2	FAM92B
	RN7SKP296	RP11-124G5.3	NPAS3	LIMCH1	GPC6	FANCD2
	RNA5SP24	RP11-127H5.1	NPHP4	LINC00240	GPD1L	FANCD2OS
	RNASE11	RP11-13J10.1	NRXN3	LINC00639	GPR26	FANCE
	RNF186	RP11-141M3.5	OFCC1	LINC00879	GRIN2A	FBXO45
	RNF219-AS1	RP11-214O1.3	ONECUT3	LINC00922	GRM7	FGF12
	RNU4ATAC4P	RP11-267A15.1	OR7A5	LINC01057	GXYLT2	FGFR3P
	RNU6-426P	RP11-307N16.6	OSBPL2	LINC01121	HBS1L	FGFR3P1
	RNU6-843P	RP11-308D13.3	OSBPL5	LINC01149	HCG17	FKRP
	ROBO2	RP11-318M2.2	PALM2	LIPH	HCN2	FMNL2
	RP11-1082L8.4	RP11-333E1.1	PALM2-AKAP2	LONRF1	HCP5	FUT2
	RP11-108K3.1	RP11-346D6.6	PAQR5	LPPR1	HDAC9	GAK
	RP11-124B13.1	RP1-135L22.1	PARVA	LRCH3	HGF	GALT
	RP11-124G5.3	RP11-372E1.4	PCDH9	LRP1B	HIST1H2AE	GAN
	RP11-125O5.2	RP11-379B18.5	PDIA4	MACROD2	HIST1H2BG	GLDN
	RP11-146N23.1	RP11-384J4.2	PHACTR1	MAGI1	HLA-ABC	GLRA1
	RP11-162D16.2	RP11-420N3.2	PHACTR3	MASP1	HLA-DMB	GLRA3
	RP11-166B2.1	RP11-459E5.1	PKD2	MCF2L2	HLA-DOA	GPLD1
	RP11-170M17.1	RP11-466A17.1	PLA2G12AP2	MIR1236	HLA-DOB	GRIP1
	RP11-179A16.1	RP11-495K9.9	PLB1	MIR4696	HLA-DPB1	GSDMB
	RP11-221J22.1	RP11-501C14.5	PLXNA2	MIR4761	HLA-DQA1	HCG9
	RP11-221J22.2	RP11-510D19.1	POM121L2	MRAP	HLA-DQB1	HCP5
	RP11-23D24.2	RP11-531A24.3	POU3F3	MTND5P21	HLA-DQB1-AS1	HDAC9
	RP11-328K4.1	RP1-153P14.5	PPARG	MYBPC1	HLA-DQB3	HEYL
	RP11-32B11.2	RP11-554D15.1	PROSER2-AS1	NELFE	HLA-DRB1	HFE
	RP11-331G2.6	RP11-554D15.3	PRR5-ARHGAP8	NETO1	HLA-L	HLA-ABC
	RP11-421P23.1	RP11-554D15.4	PRRC2C	NMNAT2	HLA-P	HLA-DMB
	RP11-436K8.1	RP11-567M16.2	PTGIS	OR12D3	HLA-S	HLA-DOB
	RP11-445O3.2	RP11-598O8.1	PTK7	OR14I1	HLA-V	HLA-DPA1
	RP11-48G14.1	RP11-630D6.5	PVRL1	OR5V1	HLA-W	HLA-DPB1
	RP11-510I5.4	RP11-637O19.3	RAB44	OSBPL11	HNRNPA1P2	HLA-DPB2
	RP11-511B23.2	RP11-665G4.1	RBFOX3	PAM	HOXC6	HLA-DQA1
	RP11-511B23.4	RP11-666A20.4	RBM33	PARK2	HOXC9	HLA-DQA2
	RP11-520B13.4	RP11-711K1.8	RGS6	PBX1	HOXC-AS1	HLA-DQB1
	RP11-536K7.5	RP11-742B18.1	RHCG	PCDH15	HOXC-AS2	HLA-DQB1-AS1
	RP11-550P17.5	RP11-77H9.6	RN7SKP146	PCNXL2	HPS3	HLA-DQB3
	RP11-554D15.3	RP11-794P6.1	RNA5SP307	PCSK7	HS3ST3B1	HLA-DRA
	RP11-565P22.6	RP1-182O16.2	RNU6-650P	PDE3A	hsa-mir-1236	HLA-DRB1
	RP11-608O21.1	RP11-89M16.1	RP11-1020A11.1	PEMT	ICMT	HLA-P
	RP11-637O19.3	RP1-63G5.5	RP11-104J23.1	PID1	IL18R1	HLA-S
	RP11-718M20.5	RP4-761I2.5	RP11-1069G10.1	PLEKHO2	IL1R2	HLA-V
	RP11-774O3.3	RP5-1198O20.4	RP11-124N2.1	PLXDC2	IL23R	HLA-W
	RP11-91K11.2	RP5-1198O20.5	RP11-127H5.1	PLXNA2	IL31RA	HMGB1P5
	RP1-27K12.2	RP5-850E9.3	RP11-13J10.1	PMAIP1	IL6R	HMGCR
	RP13-672B3.2	RPL13AP17	RP11-196E1.3	POM121L2	INO80D	HNF1A
	RP4-663N10.1	RPL35AP21	RP11-1L12.3	PPARA	ITPR3	HNF1A-AS1
	RP5-1043L13.1	RPS15AP9	RP11-219E7.4	PPP2R5C	ITSN1	hsa-mir-1236
	RP5-945F2.3	RUNX1	RP11-23D24.2	PRDM16	JAKMIP1	HSDL1
	RPA3-AS1	SAMD12	RP11-253M7.1	PRMT7	JAKMIP3	HSPA1L
	RTEL1	SAMD14	RP11-278H7.1	PRMT8	KAT6A	HSPA8P8
	RTEL1-TNFRSF6B	SATB1	RP11-307P5.1	PRPF31	KCNAB1	HSPE1P5
	RUNX1	SCIMP	RP11-316M1.12	PRRC2A	KCNH8	IFIH1
	RYR2	SCRT2	RP11-328K4.1	PSMB7	KCNK13	IGF2BP1
	SARM1	SERPINA1	RP11-354B3.1	PTPN2	KCNN2	IGFBP3
	SCN7A	SFXN5	RP11-404K5.1	PTPRD	KCNN3	IGFBP6
	SDAD1	SGCD	RP11-404K5.2	PTPRM	KCNQ5	IGFBP7
	SEBOX	SGSM1	RP11-406O16.1	RBFOX1	KIFAP3	IL11RA
	SEMA5A	SH3GLB1	RP11-412P11.1	RBFOX3	KIRREL3	IL15RA
	SEMA6A	SH3RF3	RP11-418J17.1	RBM17	LAIR2	IL1RL2
	SEZ6L	SIGLEC10	RP11-430L17.1	RBMS3	LARS2	IL27RA
	SHISA9	SLC1A5	RP11-439L18.3	RFTN1	LCA5	IL2RA
	SLC24A3	SLC22A16	RP11-444D3.1	RHBDL3	LHFP	IL7R
	SLC35F2	SLC25A23	RP11-486A14.1	RNASE11	LILRA1	ILDR1
	SLCO1B1	SLC35F2	RP11-486A14.2	RNASE12	LILRA2	IMMP2L
	SMAD9	SLC4A10	RP11-496D24.2	RNU1-62P	LILRB1	INS
	SNORA84	SLCO1B1	RP11-496N12.6	ROBO2	LILRB2	INS-IGF2
	SORCS2	SMOC2	RP11-4N23.1	RP11-1020A11.1	LILRB4	ITK
	SSTR5	snoU13	RP11-505E24.2	RP11-109J4.1	LINC00152	KAZN
	SSTR5-AS1	SNX31	RP11-507B12.2	RP11-114O8.1	LINC00240	KCNB2
	SSUH2	SORCS2	RP11-51L5.3	RP11-124B13.1	LINC00656	KCND3
	ST3GAL4	SPATA13	RP11-536K7.5	RP11-136K7.2	LINC00903	KCNH3
	STC1	SPHKAP	RP1-153P14.5	RP11-138E9.2	LINC01035	KCNMA1
	SYCP2L	SS18	RP11-637O19.3	RP11-148B3.2	LINC01060	KCTD20
	SYNE1	SSTR5	RP11-650L12.2	RP11-14J7.6	LINC01149	KEAP1
	SYT1	SSTR5-AS1	RP11-74H8.1	RP11-169E6.1	LINC-PINT	KIAA0319
	TCEA1P1	SSUH2	RP11-794P6.6	RP11-256I9.3	LIPF	KIAA2026
	TEX9	ST6GAL1	RP11-804N13.1	RP11-260O18.1	LIPI	KLHL29
	TMEM199	STK32B	RP11-97O12.7	RP11-26J3.1	LMX1A	LAIR2
	TOM1L2	SYCP2L	RP3-431A14.4	RP11-276H19.2	LRIG1	LBP
	TPT1P2	SYK	RP5-1007M22.2	RP11-307N16.6	LRRC16A	LCA5
	TRAV1-2	TBC1D5	RPL6P2	RP11-308N19.1	LRRC4C	LCE3A
	TTC39DP	TECTA	RPS27L	RP11-318M2.2	LSAMP	LCE3B
	VAV3	TMC6	RPS4XP16	RP11-321F6.1	LSM2	LCN1P1
	VAV3-AS1	TMEM74B	RTEL1	RP11-361D15.2	LY6G6D	LCN1P2
	VGLL4	TNFAIP8	RTEL1-TNFRSF6B	RP11-367G18.2	LY6G6E	LDB3
	VSIG10	TNFRSF18	RUNX1	RP11-384J4.2	LY6G6F	LGI4
	VTN	TNFRSF4	S100A8	RP11-400D2.3	LYRM4	LHFP
	WDR27	TOM1L2	SAMD5	RP11-408H20.2	MAGI2	LILRA3
	WDR63	TRA2B	SCML4	RP11-424C20.2	MCTP2	LILRA4
	XCR1	TRPM3	SEL1L2	RP11-458I7.1	MEGT1	LILRA5
	XIRP2	TTC9	SETDB1	RP11-525K10.3	METTL8	LILRB1
	Y_RNA	TWIST1	SGCD	RP11-540H22.2	MICA	LINC00240
	ZCCHC7	UGP2	SGCZ	RP11-589N15.2	MIR1236	LINC00243
	ZKSCAN1	ULK4	SH3TC1	RP11-637O19.3	MIR196A2	LINC00348
	ZNF266	UNC5B	SIRPB2	RP11-655G22.2	MIR26B	LINC00884
	ZNRD1	UST	SLC15A1	RP11-696F12.1	MIR371A	LINC00907
	ZNRD1-AS1	VTCN1	SLC27A6	RP11-703G6.1	MIR371B	LINC00940
	ZSCAN5A	WARS2P1	SLC2A12	RP11-727A23.5	MIR372	LINC01060
		WWP2	SLC41A3	RP11-757G1.5	MIR373	LINC01076
		XPO7	SLC6A2	RP11-774O3.3	MIR4472-1	LINC01149
		ZIC1	SLC8A2	RP11-787I22.3	MIR4752	LPAR5
		ZNF341	SLC9A2	RP11-791G16.4	MIR5704	LPPR5
		ZNF536	SNORA15	RP11-803P9.1	MT1X	LRP1B
		ZYX	SNORA84	RP11-804N13.1	MTUS1	LRRC16A
			SNORD43	RP11-876N24.4	MYO15A	LRRC31
			snoU13	RP11-884K10.7	NAALADL2	LRRN3
			SOX6	RP11-8L2.1	NANOS3	LSM2
			SPSB1	RP11-946L20.4	NCAM2	LSP1
			ST7	RP11-98C1.1	NELFE	MACROD2
			ST7-OT4	RP11-98C1.2	NKAIN3	MANSC4
			SUFU	RP1-27K12.2	NLGN1	MAPK14
			SYCP2L	RP1-65P5.1	NLRP12	MAPK6
			SZRD1	RP4-761I2.5	NPM2	MBOAT1
			TAGLN2	RP5-1071N3.1	NPR3	MDGA2
			TAP2	RP5-1120P11.1	NRG3	MEG3
			TARBP1	RP5-1121H13.4	NRP2	MICA
			TLL1	RP5-1180E21.5	PARK2	MICB
			TMCC3	RP5-1186P10.2	PAX5	MICF
			TMEM132B	RPL23AP82	PCSK2	MICG
			TMEM182	RPL27A	PHKG2	MIR1236
			TNIP3	RPL7AP7	PI4K2B	MIR205HG
			TOB1-AS1	RUNX1	PKD1L2	MIR4298
			TP53	RYR2	PLAGL1	MIR4472-1
			TPK1	SAMD13	PLCG2	MIR4708
			TSPAN15	SERBP1P5	PLEC	MIR634
			TTC1	SERPINA1	PLXNA2	MLN
			TTLL2	SESN1	PNPLA1	MTCO3P1
			TUSC3	SFXN5	POLRMT	MYH9
			U2SURP	SGK2	PPCDC	NCOR1
			UBALD2	SIK3	PPFIBP2	NCRNA00171
			UNC13A	SKIV2L	PPP1R18	NELFE
			VAT1L	SLC17A3	PPP2R2C	NFASC
			VSIG10	SLC17A8	PPP4R2	NFKBIL1
			WDFY4	SLC35D2	PRKAG2	NIP7
			WNT9A	SLC35F1	PRRC2A	NLRP2
			Y_RNA	SLC35F2	PSMB7	NOTCH4
			ZCCHC6	SLC35F3	PTPN2	NPAS3
			ZFPM2	SLC39A11	PTPN22	NRROS
			ZNF320	SLC7A11	PTPRD	OPN4
			ZNF341	SMARCA2	PTPRG	OR12D3
			ZNF385B	SMG7	PTPRM	OR1D2
			ZNF688	SMG7-AS1	PTPRT	OR2B2
			ZNF785	SMOC2	PVT1	OR2H4P
				SNAPC2	QKI	OR52B2
				SNORD12	RAB18	OR5V1
				SNORD12B	RAI14	ORMDL3
				SNORD12C	RAP1GAP	PALM2
				SNORD43	RAPGEF4	PAQR5
				SNORD65	RAPGEF5	PCBP1-AS1
				snoU13	RBM17	PCDH15
				SOX9-AS1	RBM33	PDE4A
				SPATA13	RCL1	PDIA5
				SPSB1	RGS12	PEAR1
				ST5	RGS7	PES1
				STAT4	RHBDL3	PEX7
				STK19	RN7SKP114	PGS1
				STK32B	RN7SL458P	PIGX
				SUMO3	RNA5SP184	PLB1
				SYCP2L	RNA5SP227	PLEKHG6
				TBX1	RNF40	PLG
				TENM3	RNU2-45P	PNMA2
				TGFBR3L	RNU4-25P	POM121L2
				THSD4	RNU4ATAC4P	PPARD
				TIMD4	RNU6-441P	PPARGC1B
				TIMM44	ROBO1	PPIAP9
				TMEM108	RP11-103J8.1	PPP1R18
				TNIP1	RP11-1094M14.12	PRDM16
				TP53	RP11-138A9.2	PRKCA
				TRA2B	RP11-140A10.3	PRKCQ
				TTC12	RP11-167H9.4	PRKG1
				UOX	RP11-167H9.5	PRR5-ARHGAP8
				WDR27	RP11-19J5.1	PRRC2A
				XXbac-BPG254F23.6	RP11-214O1.3	PRTFDC1
				ZDHHC20P2	RP11-236J17.5	PSD3
				ZFAS1	RP11-283I3.1	PSMB8
				ZHX2	RP11-293M10.4	PSMB9
				ZKSCAN1	RP11-293M10.5	PSMF1
				ZNF135	RP11-321F6.1	PSORS1C1
				ZNF184	RP11-328M4.2	PSORS1C2
				ZNF579	RP11-328M4.3	PTGFRN
				ZNFX1	RP11-343H19.2	PTPN2
					RP11-354A14.1	PTPN22
					RP11-354B3.1	PTPRD
					RP11-354K4.2	PTPRE
					RP11-363E6.1	PTPRS
					RP11-378A13.2	RAB5B
					RP11-444D3.1	RARB
					RP11-447M4.1	RBM17
					RP11-495K9.9	RBMS3
					RP11-523O18.1	RELN
					RP11-523O18.5	RIMBP2
					RP11-566H8.3	RN7SKP257
					RP11-67H2.1	RN7SL174P
					RP11-681L8.1	RN7SL445P
					RP11-69E9.1	RN7SL789P
					RP11-69H7.4	RN7SL80P
					RP11-6N13.1	RNA5SP488
					RP11-712B9.2	RNASE10
					RP11-736G13.1	RNF144A
					RP11-761B3.1	RNU1-134P
					RP11-781M16.2	RNU6-1149P
					RP11-834C11.12	RNU6-843P
					RP11-97I14.1	RNU6-956P
					RP1-265C24.8	RP11-103J8.1
					RP3-473L9.4	RP11-104J23.1
					RPH3A	RP11-104J23.2
					RPL13P	RP11-108K3.1
					RPL7AP7	RP11-112L6.2
					RUNX1	RP11-112L6.3
					RXFP1	RP11-123M6.2
					RYR2	RP11-131L23.1
					RYR3	RP11-136K7.2
					SARM1	RP11-139I14.2
					SBP1	RP11-202K23.1
					SCML4	RP11-253M7.1
					SEBOX	RP11-254F7.1
					SEC11A	RP11-290F24.3
					SEC14L6	RP11-308D13.3
					SEMA4D	RP11-328K4.1
					SESN3	RP11-336A10.7
					SH2B3	RP11-33N16.3
					SH2D3A	RP11-341G23.3
					SH2D4B	RP11-343C2.7
					SH3GL1	RP11-343C2.9
					SHANK2	RP11-361L15.4
					SHE	RP11-373D23.3
					SHISA9	RP11-378A12.1
					SIGLEC22P	RP11-384J4.2
					SKIV2L	RP11-388G22.1
					SLC22A10	RP11-414H17.2
					SLC22A25	RP11-430N14.4
					SLC25A23	RP11-436K8.1
					SLC29A3	RP11-444A22.1
					SLC39A11	RP11-501C14.5
					SLC6A12	RP11-507B12.2
					SLC7A11	RP11-521M14.2
					SLFN14	RP11-580I16.2
					SLIT3	RP1-15D7.1
					SNAPC2	RP11-61O1.1
					SNORA38	RP11-66H6.3
					SNORD65	RP11-774D14.1
					snoU13	RP11-806J6.1
					SNX5P1	RP11-809N8.4
					SOGA2	RP11-876N24.4
					SORBS1	RP11-89M16.1
					SPAG6	RP1-265C24.8
					SPTLC2	RP3-425P12.4
					SSH1	RP3-473L9.4
					ST3GAL4	RP4-591L5.2
					STAT4	RP4-617C6.1
					STK19	RP4-764O22.1
					STPG2	RP5-896L10.1
					STPG2-AS1	RPL23AP69
					TAP2	RPL32P1
					TARBP1	RPL7AP7
					TENM2	RPS15AP9
					TEX36	RPS3AP5
					TGFBI	RPUSD4
					TGFBR3L	RTF1
					TIMM44	SAP18
					TMEM199	SATB1
					TNFSF12	SCGN
					TNFSF12-TNFSF13	SERPINA1
					TOB1-AS1	SETD7
					TOX2	SETX
					TPD52L1	SFTA2
					TPST2	SGCD
					TSHZ3	SGK2
					TTC28	SH2B3
					TTC7A	SH3TC2
					TUB	SHD
					TXNRD2	SHISA6
					UBAP2	SKIV2L
					UQCC2	SLC1A5
					VARS	SLC26A9
					VSIG10	SLC28A1
					VSTM4	SLC37A3
					VTN	SLC38A8
					WDR27	SLC8A1
					WSCD2	SLIT1
					XPO7	SNORA14
					XXbac-BPG181B23.7	SNORA38
					XXbac-BPG181M17.5	snoU13
					XXbac-BPG248L24.13	SOAT2
					XXbac-BPG254F23.6	SORBS2
					XXbac-BPG254F23.7	SPIB
					XXbac-BPG308K3.6	SPSB1
					XXbac-BPG32J3.20	STAB2
					Y_RNA	STARD13
					ZAN	STARD13-IT1
					ZDHHC20P2	STC1
					ZKSCAN8	STK10
					ZNF614	STK19
					ZSCAN16-AS1	STPG2
						SULF2
						SYN3
						SYNE2
						SYNJ2BP
						SYNJ2BP-COX16
						TAF15
						TAP1
						TAP2
						TAPSAR1
						TARBP1
						TBC1D5
						TCF7L2
						TEX101
						TH
						THRB
						TJP1
						TJP2
						TMED6
						TMEM163
						TMEM57
						TMEM74B
						TMIGD2
						TNFAIP8
						TNFRSF11B
						TNFRSF1A
						TNXB
						TPRX2P
						TPTE2P1
						TRAPPC9
						TRIM31
						TRIM31-AS1
						TRIM9
						TSC22D2
						TSPAN15
						TTC27
						TTLL11
						TTPAL
						TXNDC5
						TXNDC8
						UBASH3A
						UBASH3B
						VARS
						VSIG10
						VTCN1
						WDR49
						WDR53
						XXbac-BPG16N22.5
						XXbac-BPG181B23.7
						XXbac-BPG181M17.5
						XXbac-BPG248L24.13
						XXbac-BPG254F23.6
						XXbac-BPG254F23.7
						Y_RNA
						ZBTB12
						ZBTB7C
						ZCCHC7
						ZDHHC20P2
						ZKSCAN8
						ZNF135
						ZNF175
						ZNF184
						ZNF391
						ZNF473
						ZNF705E
						ZNRD1
						ZNRD1-AS1
						ZSCAN16-AS1
						ZSCAN23

## Sheet: Sheet2
SchizoTWAS	Schizo	SLETWAS	SLE	RATWAS	RA
AC011816.1	-	AF131215.2	-	AFF3	-	CHRNA5
AC103965.1	ABCA5	AF131215.9	ABCB5	ALDH2	ABHD16A	rs56160480	intron_varient
ACTR5	ABCA6	APIP	AC002539.1	ANKRD55	AC004053.1	prot-a-2961
AKT3	ABCC4	ATP6V1F	AC004895.4	ARID5B	AC004490.1	Transforming growth factor alpha || id:prot-a-2961
ANKRD44	ABLIM1	BANK1	AC007271.3	DCLRE1B	AC005559.2
AS3MT	AC002310.7	BCL7C	AC007461.2	INPP5B	AC005588.2
ATG13	AC004692.4	BLK	AC009303.1	IRF5	AC007383.3
BAI1	AC005195.1	CCDC116	AC011294.3	MKRN2	AC007403.3
C12orf65	AC005255.3	CD44	AC012314.8	MMEL1	AC007682.1
C17orf39	AC005544.1	DOT1L	AC022431.2	PAM	AC008060.8
C2orf47	AC007278.2	FAM167A	AC024084.1	PHTF1	AC008753.4
CACNA2D4	AC007278.3	HRAS	AC061975.5	PTPN2	AC009403.2
CEP170	AC009403.2	HSD3B7	AC062017.1	PTPN22	AC010971.1
CHRNA5	AC011288.2	ICAM3	AC068042.1	PUS10	AC021218.2
CLCN3	AC012361.1	ICAM5	AC069368.3	SYNGR1	AC026188.1
CNTN4	AC012593.1	IKZF3	AC090044.1	TCTE1	AC068039.1
CRELD2	AC018730.4	IRF5	AC091962.3	TRAF6	AC072052.7
CUL3	AC073333.8	ITGAD	AC096553.5		AC079807.4
DCP1B	AC091962.3	ITGAM	AC108142.1		AC080037.1
ELAC2	AC092155.4	MFSD6	AC147651.3		AC096579.13
ERCC8	AC096559.1	MIR4519	ACSF3		AC096579.7
FAM53C	AC107622.1	NAB1	ADAMTSL3		AC104801.1
FAM83H	AC108142.1	PXK	AFAP1		ADAM29
FES	AC133680.1	RP11-286H14.6	AFF1		ADAMTS3
HSPD1	AC139712.1	SLC15A4	AL662833.3		ADAMTSL1
IK	AC144521.1	TAF11	AL662867.3		AJAP1
IMMP2L	ACACB	TMEM80	AL663093.3		AKAP12
ITIH4-AS1	ADAM29	TSPAN33	AL669914.1		AL109843.1
KIAA0319	ADAMTSL3	UHRF1BP1	AL671859.1		AL160037.1
LGSN	ADCY2		AL671859.2		AL391867.1
MAP7D1	ADD1		AL671883.1		AL645941.1
MAPK3	AFF1		AL713890.1		AL662833.2
MGAT3	AKAP13		AL731683.1		AL662845.1
NAGA	AKAP2		AL773541.1		AL663093.3
PCCB	AL109658.1		AL773543.1		AL669914.1
PCNX	AL161731.1		AL773544.3		AL671859.1
PPP1R13B	AL163953.3		AL845439.1		AL671859.2
PPP1R14B	AL713890.1		AL935026.1		AL671883.1
SDCCAG8	AL773543.1		ANK2		AL713890.1
SLCO4C1	ALOX15B		ANKRD26P2		AL731683.1
THOC7	AMIGO1		ANKRD42		AL773541.1
TRIM38	AMPD3		ANO2		AL773543.1
U91328.21	ANGPTL4		ANXA10		AL845439.1
VPS29	AP000350.5		AP000266.7		AL845509.3
	APBB1IP		AP000470.2		AL845557.1
	ARHGAP8		AP3M1		AL935026.1
	ARID2		APOA1-AS		AL935042.1
	ART1		APOBR		AMPH
	ATG7		ARHGAP18		ANKLE2
	ATP5LP3		ARVCF		ANKRD22
	ATXN1		ASTN1		ANKRD26P2
	B4GALT1		ATF6B		ANKRD55
	BANF1P3		ATP1A2		AP000304.12
	BX248419.1		ATP9A		AP000473.5
	BX927168.4		ATXN1		AP000473.8
	BZW2		BFSP2		AP001347.6
	C10orf32		BNIP2		AP001362.1
	C10orf32-ASMT		BX088647.1		APOBEC3G
	C11orf88		BX247900.1		ARAP1
	C2		BX247900.3		ARAP1-AS1
	C4orf50		BX247900.4		ARHGAP24
	C9orf141		BX248406.1		ARL15
	CAB39		BX511262.2		ASIC2
	CACNA2D1		BX927168.1		ASPSCR1
	CACNG4		BX927168.2		ATXN2
	CALN1		BX927168.3		B3GNTL1
	CAMKMT		BX927168.4		BCAR1
	CCDC132		C2		BEST1
	CCL14		C4A		BMP8A
	CCL15		C4B		BX088556.1
	CCNJL		C4B_2		BX088647.1
	CENPC		C4orf50		BX248406.1
	CERS2		C6orf223		BX248419.1
	CETN1		CALN1		BX296568.1
	CHRDL2		CAPRIN1		BX511262.2
	CHRM3		CCDC93		BX927138.1
	CHRNA5		CCHCR1		BX927168.1
	CHST8		CDH13		BX927168.2
	CLTCL1		CDH23		BX927168.3
	CNTN5		CEP41		BX927168.4
	CNTNAP2		CEPT1		BX927180.2
	COG5		CFB		C16orf93
	COL11A1		CFH		C1orf168
	COL5A1		CHRDL2		C1orf95
	COX10-AS1		CLEC16A		C1QBP
	CPNE4		CLEC2A		C2orf61
	CR753309.2		CNR1		C4A
	CR753835.1		COL23A1		C4B
	CR753846.3		COL26A1		C4B_2
	CR759848.1		COL4A2		C6orf10
	CR936921.1		COL4A2-AS2		CAPZB
	CRELD1		COMT		CASC17
	CSMD1		CR753309.2		CAST
	CTB-127C13.1		CR753815.1		CCDC11P1
	CTB-186H2.2		CR753815.2		CCDC158
	CTC-419K13.1		CR753819.1		CCDC88C
	CTC-573M9.1		CR753835.1		CCZ1
	CTC-782O7.1		CR753846.2		CDC16
	CYB561D1		CR753846.3		CDH12
	CYBA		CR759747.1		CDH9
	CYP21A2		CR759763.1		CDYL
	DCAF12		CR759772.1		CEP135
	DIAPH3		CR759815.1		CFB
	DIAPH3-AS2		CR759848.1		CFDP1
	DLG4		CR759960.1		CNTN6
	DLGAP1		CR847794.2		COL24A1
	DLGAP1-AS4		CR925767.1		CPAMD8
	DNMBP		CR936921.1		CPNE4
	DNMBP-AS1		CREB3L2		CR354443.3
	DOT1L		CRELD1		CR752645.1
	DSCAM		CSMD1		CR753309.2
	ENOX1		CT009552.1		CR753815.1
	ENSA		CTC-490E21.13		CR753815.2
	ERC1		CTC-493L21.1		CR753835.1
	EYA4		CTD-2008P7.3		CR753846.1
	FABP6		CTD-2008P7.7		CR753846.2
	FAM155A		CTD-2021J15.1		CR753846.3
	FAM155A-IT1		CTD-2537I9.5		CR759737.1
	FAM92B		CTD-2555A7.3		CR759747.1
	FBXW8		CTD-3193O13.1		CR759763.1
	FHIT		CTD-3193O13.8		CR759772.1
	FLT4		CTD-3224I3.3		CR759787.1
	FRMD4A		CTSB		CR759798.1
	FRY		CTXN1		CR759814.1
	FTO		CYP21A2		CR759848.1
	FYN		DAB2IP		CR759960.1
	GABBR2		DAQB-331I12.15		CR925767.1
	GALNTL6		DCAF12		CR936913.1
	GFI1B		DCBLD2		CR936921.1
	GOLM1		DCLK1		CRB3
	GPD1L		DEFA8P		CREB5
	GPR110		DEFA9P		CRIM1
	GRID1		DENND2D		CSGALNACT1
	GRIN2A		DGKB		CT009552.1
	GRIN2B		DLGAP1		CTA-292E10.6
	HBS1L		DLGAP1-AS4		CTA-292E10.8
	HCG17		DNAH14		CTA-445C9.15
	HDAC9		DNAH9		CTB-83J4.2
	HECW1		DNAJC18		CTB-96E2.2
	HEPHL1		DPP6		CTB-96E2.3
	HERC3		DQ-A1		CTB-96E2.7
	HLA-DOB		DSC1		CTC-353G13.1
	HLA-DQB3		DYNC2H1		CTD-2020K17.1
	HLA-DRB1		ECE1		CTD-2341M24.1
	HMGB1P4		ENPP7P8		CTD-3023L14.1
	IARS		EPHB2		CTD-3023L14.2
	IGSF11		EPSTI1		CTD-3023L14.3
	IGSF9		ERCC1		CTD-3193O13.1
	IL17RC		FAM171A2		CTD-3193O13.8
	IL18RAP		FAM172A		CTDSP1
	IL1F10		FBXO18		CTNNA2
	IL1R1		FGFR3P		CTXN1
	IL2		FGFR3P1		CU104682.1
	IL2RA		FHIT		CU457734.3
	INPP5D		FKBPL		CX3CL1
	INTS6		FRAS1		CYP21A2
	INTS6-AS1		FRMD4A		DAQB-331I12.15
	INVS		FSTL5		DASS-312M4.10
	IPO9-AS1		FYN		DCAF17
	ITIH5		FYTTD1		DCLK1
	KANK1		FZD6		DDX60
	KB-1460A1.1		GABBR2		DGKB
	KCNQ1		GCLC		DGKH
	KIAA1217		GLRA1		DHX33
	KLHL29		GPR26		DLGAP1
	LCN1P1		GPX1		DLGAP1-AS5
	LCN1P2		GRM7		DLX2
	LEPR		GRN		DNAH17
	LIFR		GSDMB		DOCK1
	LILRA4		GTF2IRD1		DOT1L
	LINC00639		HCG22		DPP6
	LINC00656		HCG9		DPPA2P4
	LINC00871		HCP5		DQ-A1
	LINC01060		HDAC4		DSCAML1
	LINC01159		HECW2		DYNC1I2
	LMCD1-AS1		HHLA2		EDARADD
	LPHN3		HIST1H2APS2		EGFR
	LRP1B		HLA-DQA1		EHBP1L1
	LRRC8B		HLA-DQB1		EML1
	LRRK1		HLA-DQB1-AS1		EMR2
	LSAMP		HLA-DQB3		ENO1P1
	LZTS1		HLA-DRB1		EPHA1-AS1
	MACROD2		HLA-P		EPHB2
	MAGI2		HLA-S		EPHB6
	MALRD1		HLA-V		ERAP1
	MANSC4		HMGB1		ERBB4
	MARK2		hsa-mir-1236		FAS
	MBOAT1		IGHMBP2		FBLIM1
	MCTP2		IGLV1-47		FGF12
	MGAT5B		IL15RA		FGFR3P
	MIR4462		IL17RB		FGFR3P1
	MIR4696		IL1RL2		FGGY
	MSI2		IL27		FLJ20306
	MVD		INPP5F		FMNL1
	MYLK		IRF5		FRMD1
	MYO3B		JAZF1		FRMD3
	NAV1		KALRN		FRMD4A
	NCOA2		KCNJ16		FSIP1
	NCOR2		KIAA0319		FTH1
	NCS1		KIFC3		GALNT10
	NELL1		KLHL3		GFPT2
	NOL8		KLHL36		GIMD1
	NOTCH4		KSR2		GLB1L2
	NPAS3		LIMCH1		GPC6
	NPHP4		LINC00240		GPD1L
	NRXN3		LINC00639		GPR26
	OFCC1		LINC00879		GRIN2A
	ONECUT3		LINC00922		GRM7
	OR7A5		LINC01057		GXYLT2
	OSBPL2		LINC01121		HBS1L
	OSBPL5		LINC01149		HCG17
	PALM2		LIPH		HCN2
	PALM2-AKAP2		LONRF1		HCP5
	PAQR5		LPPR1		HDAC9
	PARVA		LRCH3		HGF
	PCDH9		LRP1B		HIST1H2AE
	PDIA4		MACROD2		HIST1H2BG
	PHACTR1		MAGI1		HLA-ABC
	PHACTR3		MASP1		HLA-DMB
	PKD2		MCF2L2		HLA-DOA
	PLA2G12AP2		MIR1236		HLA-DOB
	PLB1		MIR4696		HLA-DPB1
	PLXNA2		MIR4761		HLA-DQA1
	POM121L2		MRAP		HLA-DQB1
	POU3F3		MTND5P21		HLA-DQB1-AS1
	PPARG		MYBPC1		HLA-DQB3
	PROSER2-AS1		NELFE		HLA-DRB1
	PRR5-ARHGAP8		NETO1		HLA-L
	PRRC2C		NMNAT2		HLA-P
	PTGIS		OR12D3		HLA-S
	PTK7		OR14I1		HLA-V
	PVRL1		OR5V1		HLA-W
	RAB44		OSBPL11		HNRNPA1P2
	RBFOX3		PAM		HOXC6
	RBM33		PARK2		HOXC9
	RGS6		PBX1		HOXC-AS1
	RHCG		PCDH15		HOXC-AS2
	RN7SKP146		PCNXL2		HPS3
	RNA5SP307		PCSK7		HS3ST3B1
	RNU6-650P		PDE3A		hsa-mir-1236
	RP11-1020A11.1		PEMT		ICMT
	RP11-104J23.1		PID1		IL18R1
	RP11-1069G10.1		PLEKHO2		IL1R2
	RP11-124N2.1		PLXDC2		IL23R
	RP11-127H5.1		PLXNA2		IL31RA
	RP11-13J10.1		PMAIP1		IL6R
	RP11-196E1.3		POM121L2		INO80D
	RP11-1L12.3		PPARA		ITPR3
	RP11-219E7.4		PPP2R5C		ITSN1
	RP11-23D24.2		PRDM16		JAKMIP1
	RP11-253M7.1		PRMT7		JAKMIP3
	RP11-278H7.1		PRMT8		KAT6A
	RP11-307P5.1		PRPF31		KCNAB1
	RP11-316M1.12		PRRC2A		KCNH8
	RP11-328K4.1		PSMB7		KCNK13
	RP11-354B3.1		PTPN2		KCNN2
	RP11-404K5.1		PTPRD		KCNN3
	RP11-404K5.2		PTPRM		KCNQ5
	RP11-406O16.1		RBFOX1		KIFAP3
	RP11-412P11.1		RBFOX3		KIRREL3
	RP11-418J17.1		RBM17		LAIR2
	RP11-430L17.1		RBMS3		LARS2
	RP11-439L18.3		RFTN1		LCA5
	RP11-444D3.1		RHBDL3		LHFP
	RP11-486A14.1		RNASE11		LILRA1
	RP11-486A14.2		RNASE12		LILRA2
	RP11-496D24.2		RNU1-62P		LILRB1
	RP11-496N12.6		ROBO2		LILRB2
	RP11-4N23.1		RP11-1020A11.1		LILRB4
	RP11-505E24.2		RP11-109J4.1		LINC00152
	RP11-507B12.2		RP11-114O8.1		LINC00240
	RP11-51L5.3		RP11-124B13.1		LINC00656
	RP11-536K7.5		RP11-136K7.2		LINC00903
	RP1-153P14.5		RP11-138E9.2		LINC01035
	RP11-637O19.3		RP11-148B3.2		LINC01060
	RP11-650L12.2		RP11-14J7.6		LINC01149
	RP11-74H8.1		RP11-169E6.1		LINC-PINT
	RP11-794P6.6		RP11-256I9.3		LIPF
	RP11-804N13.1		RP11-260O18.1		LIPI
	RP11-97O12.7		RP11-26J3.1		LMX1A
	RP3-431A14.4		RP11-276H19.2		LRIG1
	RP5-1007M22.2		RP11-307N16.6		LRRC16A
	RPL6P2		RP11-308N19.1		LRRC4C
	RPS27L		RP11-318M2.2		LSAMP
	RPS4XP16		RP11-321F6.1		LSM2
	RTEL1		RP11-361D15.2		LY6G6D
	RTEL1-TNFRSF6B		RP11-367G18.2		LY6G6E
	RUNX1		RP11-384J4.2		LY6G6F
	S100A8		RP11-400D2.3		LYRM4
	SAMD5		RP11-408H20.2		MAGI2
	SCML4		RP11-424C20.2		MCTP2
	SEL1L2		RP11-458I7.1		MEGT1
	SETDB1		RP11-525K10.3		METTL8
	SGCD		RP11-540H22.2		MICA
	SGCZ		RP11-589N15.2		MIR1236
	SH3TC1		RP11-637O19.3		MIR196A2
	SIRPB2		RP11-655G22.2		MIR26B
	SLC15A1		RP11-696F12.1		MIR371A
	SLC27A6		RP11-703G6.1		MIR371B
	SLC2A12		RP11-727A23.5		MIR372
	SLC41A3		RP11-757G1.5		MIR373
	SLC6A2		RP11-774O3.3		MIR4472-1
	SLC8A2		RP11-787I22.3		MIR4752
	SLC9A2		RP11-791G16.4		MIR5704
	SNORA15		RP11-803P9.1		MT1X
	SNORA84		RP11-804N13.1		MTUS1
	SNORD43		RP11-876N24.4		MYO15A
	snoU13		RP11-884K10.7		NAALADL2
	SOX6		RP11-8L2.1		NANOS3
	SPSB1		RP11-946L20.4		NCAM2
	ST7		RP11-98C1.1		NELFE
	ST7-OT4		RP11-98C1.2		NKAIN3
	SUFU		RP1-27K12.2		NLGN1
	SYCP2L		RP1-65P5.1		NLRP12
	SZRD1		RP4-761I2.5		NPM2
	TAGLN2		RP5-1071N3.1		NPR3
	TAP2		RP5-1120P11.1		NRG3
	TARBP1		RP5-1121H13.4		NRP2
	TLL1		RP5-1180E21.5		PARK2
	TMCC3		RP5-1186P10.2		PAX5
	TMEM132B		RPL23AP82		PCSK2
	TMEM182		RPL27A		PHKG2
	TNIP3		RPL7AP7		PI4K2B
	TOB1-AS1		RUNX1		PKD1L2
	TP53		RYR2		PLAGL1
	TPK1		SAMD13		PLCG2
	TSPAN15		SERBP1P5		PLEC
	TTC1		SERPINA1		PLXNA2
	TTLL2		SESN1		PNPLA1
	TUSC3		SFXN5		POLRMT
	U2SURP		SGK2		PPCDC
	UBALD2		SIK3		PPFIBP2
	UNC13A		SKIV2L		PPP1R18
	VAT1L		SLC17A3		PPP2R2C
	VSIG10		SLC17A8		PPP4R2
	WDFY4		SLC35D2		PRKAG2
	WNT9A		SLC35F1		PRRC2A
	Y_RNA		SLC35F2		PSMB7
	ZCCHC6		SLC35F3		PTPN2
	ZFPM2		SLC39A11		PTPN22
	ZNF320		SLC7A11		PTPRD
	ZNF341		SMARCA2		PTPRG
	ZNF385B		SMG7		PTPRM
	ZNF688		SMG7-AS1		PTPRT
	ZNF785		SMOC2		PVT1
			SNAPC2		QKI
			SNORD12		RAB18
			SNORD12B		RAI14
			SNORD12C		RAP1GAP
			SNORD43		RAPGEF4
			SNORD65		RAPGEF5
			snoU13		RBM17
			SOX9-AS1		RBM33
			SPATA13		RCL1
			SPSB1		RGS12
			ST5		RGS7
			STAT4		RHBDL3
			STK19		RN7SKP114
			STK32B		RN7SL458P
			SUMO3		RNA5SP184
			SYCP2L		RNA5SP227
			TBX1		RNF40
			TENM3		RNU2-45P
			TGFBR3L		RNU4-25P
			THSD4		RNU4ATAC4P
			TIMD4		RNU6-441P
			TIMM44		ROBO1
			TMEM108		RP11-103J8.1
			TNIP1		RP11-1094M14.12
			TP53		RP11-138A9.2
			TRA2B		RP11-140A10.3
			TTC12		RP11-167H9.4
			UOX		RP11-167H9.5
			WDR27		RP11-19J5.1
			XXbac-BPG254F23.6		RP11-214O1.3
			ZDHHC20P2		RP11-236J17.5
			ZFAS1		RP11-283I3.1
			ZHX2		RP11-293M10.4
			ZKSCAN1		RP11-293M10.5
			ZNF135		RP11-321F6.1
			ZNF184		RP11-328M4.2
			ZNF579		RP11-328M4.3
			ZNFX1		RP11-343H19.2
					RP11-354A14.1
					RP11-354B3.1
					RP11-354K4.2
					RP11-363E6.1
					RP11-378A13.2
					RP11-444D3.1
					RP11-447M4.1
					RP11-495K9.9
					RP11-523O18.1
					RP11-523O18.5
					RP11-566H8.3
					RP11-67H2.1
					RP11-681L8.1
					RP11-69E9.1
					RP11-69H7.4
					RP11-6N13.1
					RP11-712B9.2
					RP11-736G13.1
					RP11-761B3.1
					RP11-781M16.2
					RP11-834C11.12
					RP11-97I14.1
					RP1-265C24.8
					RP3-473L9.4
					RPH3A
					RPL13P
					RPL7AP7
					RUNX1
					RXFP1
					RYR2
					RYR3
					SARM1
					SBP1
					SCML4
					SEBOX
					SEC11A
					SEC14L6
					SEMA4D
					SESN3
					SH2B3
					SH2D3A
					SH2D4B
					SH3GL1
					SHANK2
					SHE
					SHISA9
					SIGLEC22P
					SKIV2L
					SLC22A10
					SLC22A25
					SLC25A23
					SLC29A3
					SLC39A11
					SLC6A12
					SLC7A11
					SLFN14
					SLIT3
					SNAPC2
					SNORA38
					SNORD65
					snoU13
					SNX5P1
					SOGA2
					SORBS1
					SPAG6
					SPTLC2
					SSH1
					ST3GAL4
					STAT4
					STK19
					STPG2
					STPG2-AS1
					TAP2
					TARBP1
					TENM2
					TEX36
					TGFBI
					TGFBR3L
					TIMM44
					TMEM199
					TNFSF12
					TNFSF12-TNFSF13
					TOB1-AS1
					TOX2
					TPD52L1
					TPST2
					TSHZ3
					TTC28
					TTC7A
					TUB
					TXNRD2
					UBAP2
					UQCC2
					VARS
					VSIG10
					VSTM4
					VTN
					WDR27
					WSCD2
					XPO7
					XXbac-BPG181B23.7
					XXbac-BPG181M17.5
					XXbac-BPG248L24.13
					XXbac-BPG254F23.6
					XXbac-BPG254F23.7
					XXbac-BPG308K3.6
					XXbac-BPG32J3.20
					Y_RNA
					ZAN
					ZDHHC20P2
					ZKSCAN8
					ZNF614
					ZSCAN16-AS1
